# Supplementary material for: Identification and characterisation of microRNAs and their target genes in phosphate-starved Nicotiana benthamiana by small RNA deep sequencing and 5’RACE analysis
Source: BMC Genomics. 2018 Dec 17;19:940. doi: 10.1186/s12864-018-5258-9 (PMC6296076; doi:10.1186/s12864-018-5258-9)
Supplement: Supplementary file 1 — Table S1. Microsoft Excel Worksheet (.xlsx). sRNA deep sequencing read matches to predicted pri-miRNA hairpins. Table S2. Computationally predicted miRNA targets in N. benthamiana. Table S3. Top targets of N. benthamiana miRNAs predicted through degradome sequencing. (XLSX 74 kb) [file 12864_2018_5258_MOESM1_ESM.xlsx]

## Sheet: Table S1
Table S1. sRNA deep sequencing read matches to predicted pri-miRNA hairpins
Chromosome	Match with sRNA	miRNA*	miRBASE hit	Sequence	miRNA*	Hairpin Sequence	Start	End	Orientation	Abundance	sRNA length	Hairpin Length	Hairpin Start	Hairpin End	Hairpin Structure	Genomic Hits	Minimum Free Energy(MFE)	Adjusted MFE	Hairpin G/C%	miRNA* Start Coord	miRNA* End Coord	P_Val
scaffold14303 11.3	benth-B2183_1_5_22_1_NA	YES	aly-miR169a-3p	TTGGCAAGTGGTCCTTGGCTAC	CAGCCAAGGATGACTTGCCGA(1) CAGCCAAGGATGACTTGCCGAC(1)	TGCAGCCAAGGATGACTTGCCGACTCTTGCACATTAACAGTAATATGTAGTGCATTGGAATAGAAAAAGTTGGCAAGTGGTCCTTGGCTACA	13976	13997	+ [Positive strand]	2	22	92	13906	13997	((={{{{{{{{{{={{{{{{{{{((..(((((....(((......))).))))).............))>>>>>>>>>->>>>>>>>>>->)	1	-42.16	-45.8261	43.4783	13908	13929	0.009901
scaffold172410 12.2	benth-B272_1_1564_20_1_NA	YES	cpa-miR319	ATTGGACTGAAGGGAGCTCC	AGCTCCTTTCAGGCCAAGAC(1) AGCTCCTTTCAGGCCAAGACC(57)	GAGAGTTTCTAAATGTAGCTGAGGAGCTCCTTTCAGGCCAAGACCGAGGGTCGAGTAGCGGCAAGAGCTGTCATGTCATGCATATTGGTTAAGCTTAAATTACTAGCAAAAACGTTTAAGAATAACCATTTGCATGACGGGGGAGCAACTACTTTCGCTAACTTGATCCACTTATTGGACTGAAGGGAGCTCCTGTTTATTATTATACTCC	5787	5806	- [Negative strand]	879	20	211	5768	5978	(.((((.....((((.(((..((({{{{{{{{{{{{={{{{====(.((((((((((((((.(((.(((.((.(((((((((...((((((..(((((((.............)))))))..))))))..))))))))).)).))).....)))))))).))))))))).)..->>>>->>>>>>>>>>>>>>)))))))).....)))))	1	-89.02	-42.1896	43.128	5933	5953	0.009901
scaffold14760 12.2	benth-B484_1_260_21_1_NA	YES	lja-miR171d-5p	TTGAGCCGCGCCAATATCACG	GGATATTGGTGCGGTTCAATG(1)	TACACGGGATATTGGTGCGGTTCAATGAGAAAGCAGTACTCGAGAAATTTTTGACTCTACTTTTTGATTGAGCCGCGCCAATATCACGTGTA	7463	7483	+ [Positive strand]	18	21	92	7395	7486	((((((={{{{{{{{{{{{{{{{{{{=((((((.((...((((((...))))))..)).)))))).)>>>>>>>>>>>>>>>>>>->>))))	1	-49.8	-54.1304	42.3913	7401	7422	0.009901
scaffold13772 12.1	benth-B580_1_361288_21_1_NA	YES	nta-miR6149b	TTGATACGCACCTGAATCGGC	CGATTTGGGTTTGTATCAAAC(21) CGATTTGGGTTTGTATCAAACT(4)	GTATGTCAAAGCTTGATACGCACCTGAATCGGCAATTACGTACGGACCAATAGTCTTTGTACATATGACGATTTGGGTTTGTATCAAACTATGATATAC	10775	10795	+ [Positive strand]	4415	21	99	10762	10860	((((((((.((.<<<<<<<<-<<<--<<<<<-<(..((.((((((((.....))))..)))).)))).}}}}}==}}}=}}}}}}}}=}).))))))))	1	-38.9	-39.2929	38.3838	10830	10851	0.009901
scaffold128907 12.4	benth-B195_2_12805_22_2_NA	YES	sly-miR168b-5p	TCGCTTGGTGCAGGTCGGGACC	TCCCGCCTTGCATCAACTGAA(1) TCCCGCCTTGCATCAACTGAAT(8) CCCGCCTTGCATCAACTGAAT(134)	TCGCAGCGGTCTCTCATTCGCTTGGTGCAGGTCGGGACCTGTCTCGCCGGCGACAATGACGTCAGCTGACGGTTACGGTGCCGTATCGATAGATATACATGTTGTTTATGACGAAGTTTGGGTCCCGCCTTGCATCAACTGAATCGGAGACTGCGGTGA	28544	28565	- [Negative strand]	1027	22	159	28423	28581	((((.(((((((((.((<<<-<<<<<<<<<<-<<<<<<<(.......((((.((..(((((((....))).))))..))))))..((((((((((.......)))))))..))).....))))}}}}=}}}}}}}}}}=}}}}}.))))))))).))))	2	-74.1	-46.6038	54.717	28437	28457	0.009901
scaffold292843 13.2	benth-B195_2_12805_22_2_NA	YES	sly-miR168b-5p	TCGCTTGGTGCAGGTCGGGACC	TCCCGCCTTGCATCAACTGAA(1) TCCCGCCTTGCATCAACTGAAT(8) CCCGCCTTGCATCAACTGAAT(134)	TCGCGGCGGTCTCTCATTCGCTTGGTGCAGGTCGGGACCTGCTTTGTCGGCGACAATGACGTCAGCTGACGGTGACGGTGGCATATCGATAGATATACATGTTTATGACGAAGTTTGGGTCCCGCCTTGCATCAACTGAATCGGAGACTGCGGCGA	991	1012	+ [Positive strand]	1027	22	156	973	1128	((((.(((((((((.((<<<-<<<<<<<<<<-<<<<<<<((((((((((..((((.((......(((..((....))..))).((((....))))..))))))..)))))))))..))))}}}}=}}}}}}}}}}=}}}}}.))))))))).))))	2	-84.6	-54.2308	55.1282	1093	1114	0.009901
scaffold522 12.2	benth-B972_1_589_21_1_NA	YES	smo-miR171	TTGAGTCGCGCCAATATCACT	CGATGTTGGTGAGGTTCAATC(3)	GAAGCGATGTTGGTGAGGTTCAATCCGAAGACGAGTTTACGTTTTGTTTACGTAAAGAACGATCTCAGATTGAGTCGCGCCAATATCACTTC	5074	5094	- [Negative strand]	7	21	92	5071	5162	((((={{{{{{{{{{={=={{{{{{.((.((((..(((((((.......)))))))...)).)))).))>>>>-->->>>>>>>>>>->>))	1	-79	-85.8696	43.4783	5137	5157	0.009901
scaffold357054 13.0	benth-B2353_1_278_21_6_NA	YES	stu-miR399o-5p	GGGCTACTCTCTATTGGCATG	CGCCAAAGGAGAGCTGCCCTG(2)	ATAGTGATAGGGCTACTCTCTATTGGCATGCAGTTAATTATATGTATTTCAGCTGACACGCCAAAGGAGAGCTGCCCTGTTACTGT	4940	4960	+ [Positive strand]	50	21	86	4930	5015	(((((((((<<<<--<<<<<<-<<<<<-<<(((((((.((....)).)).))))).))=}}}}}=}}}}}}==}}}}}})))))))	6	-43.2	-50.2326	43.0233	4988	5009	0.009901
C30947721 13.0	benth-B1842_1_386_21_1_NA	YES	stu-miR4376-5p	TACGCAGGAGAGATGATGCTG	CAGCATCATACTCCTGCATA(7) CAGCATCATACTCCTGCATAT(2) CAGCATCATACTCCTGCATATT(1)	AGGCTTGCTACGCAGGAGAGATGATGCTGGATAATACACCATCCCTACTCAGTTATCTCAGGGAGCTTTGATTATTTAGCCAGCATCATACTCCTGCATATTAAGCCT	86	106	- [Negative strand]	21	21	108	6	113	(((((((.<<-<<<<<<<--<<<<<<<<<((((((......(((((.............)))))......)))))....)}}}}}}}}}=}}}}}}}=}}.)))))))	1	-46.52	-43.0741	44.4444	13	32	0.009901
scaffold49833 13.4	benth-B1450_1_88709_22_2_NA	YES	stu-miR7122-5p	TTATACAGAGAAACCGCGGTCG	ACCGCGTTTCTCCGTATAACG(10)	TGGCCCTTACCGTTCTGTTATACAGAGAAACCGCGGTCGAGCTAACTGAGAAATTTGGATTTTTTTATTCCTTTTCTTCTCATTCTCAACCGCGTTTCTCCGTATAACGAAATGGTTTTAGGGTCA	9636	9657	- [Negative strand]	1259	22	126	9548	9673	(((((((.((((((.((<<<<<<-<<<<<<<-<<<<<-<((.....((((((....(((.........))).....))))))..))).}}}}}}}}}}}}=}}}}}}}}.))))))...)))))))	2	-56.4	-44.7619	41.2698	9564	9584	0.009901
scaffold66667 12.8	benth-B1450_1_88709_22_2_NA	YES	stu-miR7122-5p	TTATACAGAGAAACCGCGGTCG	TACCGCGTTTCTCCGTATAAC(1) ACCGCGTTTCTCCGTATAACA(1)	TGGCCCTTACCACTCTGTTATACAGAGAAACCGCGGTCGAGTTAATTGAGAAATTTGGATTTCTTTTATTTCCTTTCTTCTCATTCTCTACCGCGTTTCTCCGTATAACAAAATGGTTTAGGGTCA	1566	1587	+ [Positive strand]	1259	22	126	1548	1673	(((((((.((((.(.((<<<<<<-<<<<<<<-<<<<<-<((.....((((((....(((...........)))....))))))..)))=}}}}}}}}}}}}=}}}}}}}).).))))..)))))))	2	-55.6	-44.127	39.6825	1636	1657	0.009901
scaffold22146 12.7	benth-B2102_1_6225_22_1_NA	YES	stu-miR8036-3p	TTTGTCTTTCCGATGCCTCCCA	GGAGGTGTCTAAAGATAAAGT(4) GGAGGTGTCTAAAGATAAAGTT(1)	TGAGTGGGAGGTGTCTAAAGATAAAGTTATATTTGTTTTTTTTTCAATTCAAAGTTGAAAAATAAAAATAATTTTGTCTTTCCGATGCCTCCCATTCA	11252	11273	+ [Positive strand]	45	22	98	11179	11276	(((((({{{{{{{{{={{{{{{{{{{{(((.((((((((....(((((.....))))))))))))).)))))>>>>>>>>>-->>>>>>>>>>>))))	1	-43.8	-44.6939	28.5714	11185	11206	0.009901
C30723604 12.0	benth-B1142_1_115_21_1_NA	YES	NA	TGATTGGAGAATTGCGTGAAC	TGTTCTTGCAATTTTCCAACC(1)	TGATTGGAGAATTGCGTGAACATGTAAAGACTGATGCGTCTCAGCTGCTTGGATTGAGTGTATCGTTTTTACATGTTCTTGCAATTTTCCAACCA	1114	1134	+ [Positive strand]	9	21	95	1113	1207	<<-<<<<<<<<<<<<<-<<<<((((((((((.((((((.(((((((....)).))))))))))))))))))))}}}}}=}}}}}}}}}}}}}=})	1	-48.9	-51.4737	40	1186	1207	0.009901
scaffold10981 11.9	benth-B940_1_4_21_1_NA	YES	NA	TACGTATTACCCTCCTTAGAC	GTCTGGGGAGGGTAATATGT(2) GGTCTGGGGAGGGTAATATG(1) GGGTCTGGGGAGGGTAATATG(1) TCTGGGGAGGGTAATATGTAG(1) TGGGGAGGGTAATATGTAGA(3) CTGGGGAGGGTAATATGTAGAC(2)	TTTCGGATAGGGGTAAGGCCTGTGTACGTATTACCCTCCTTAGACCCCAACAACAACAACAACAACAACAACTACCCAGTATAGTCCCACAAAGTGGGGTCTGGGGAGGGTAATATGTAGACGAGCCTTACCCCTACCCGAAA	245	265	- [Negative strand]	3	21	143	146	288	((((((.((((((((((((.(((.<<<<<<<<<<<<<<<<<<<<<((((.....................(((....)))...(.....)....)))))))}}}}}}}}}}}}}}}}}}=})).)))))))))))).))))))	1	-81.2	-56.7832	48.951	167	186	0.009901
scaffold130267 13.4	benth-B896_1_8057_21_1_NA	YES	NA	TTGGAGGAACCGATAGGCACC	ATGCGTATTGGATCCTCCAAA(1)	GATCTATGTTGCGCGGACTCTCCAAAATGCTGCCCCATGCGTATTGGATCCTCCAAAAATACACTATTTTTGGAGGAACCGATAGGCACCTGGCAACATATTTGGAGAGTCCGCACAACATAGATC	442	462	- [Negative strand]	615	21	126	405	530	(((((((((((.(((((((((((((((((.((((..={{{={{{{{{={{{{{{{{{((((...)))))>>>>>>>>->>>>>>->>>--.)))).))).)))))))))))))).)))))))))))	1	-82.5	-65.4762	46.8254	473	493	0.009901
scaffold181348 12.4	benth-B1270_1_6_20_1_NA	YES	NA	CAGAAACAAACATGTAACTC	GTTGCATGTTTGTTTTGACC(2)	TTGAGTTTCAAAATAGAGTTGCATGTTTGTTTTGACCTTGAGTTTCAAAATAGAGTTGCATGTTTGTTTTGACCAGAAACAAACATGTAACTCCGTTTGGAGATTCAA	27995	28014	- [Negative strand]	4	20	71	27979	28049	(((((((((.(((..(({{{{{{{{{{{{{{{{===-->>>>>>>>>>>>>>>>>>..))).)))))))))	1	-35.5	-50	33.8028	28012	28031	0.009901
scaffold184691 12.4	benth-B119_3_13817_21_7_NA	YES	NA	TTGTCAGGCTTGTGATTCTCC	AGGAGAATTACAAATCTGACA(1) GAGAATTACAAATCTGACAAA(1) AGAATTACAAATCTGACAAA(3) AGAATTACAAATCTGACAAAT(38) AGAATTACAAATCTGACAAATA(1)	ATTTTCTTGTTATTTGAAGGAGAATTACAAATCTGACAAATAAGTTGCGCCACGCCGATTTCCTTGATAAAGTTCTTTCTTTAAAAAAGACATGTTCTTTCCGTTTTTGGAATGTGACATATTTGTCAGGCTTGTGATTCTCCTTCGATGACACAGAAAAT	1110	1130	- [Negative strand]	206	21	161	1091	1251	((((((((((((((.((((({{{{{{{{{{=={{{{{{{{{(.((..(..............(((..(((((......)))))...))).........(((((....))))).)..)).)))>>>>>>>-->>>>>>>>>>>>)))))))))).)))))))	7	-61.5	-38.1988	34.1615	1210	1230	0.009901
scaffold227016 13.3	benth-B1465_1_16043_21_1_NA	YES	NA	CGACTAAGGGCTATCTCGACC	TCAAGATTGACCTTAGTCAGG(1) CAAGATTGACCTTAGTCAGG(1)	GGTCAAGATTGACCTTAGTCAGGCGTTCTCATTCGGGAACACCCGACTAAGGGCTATCTCGACC	11958	11978	- [Negative strand]	124	21	64	11957	12020	(({{={{{{==={{{{{{{{={{.((((((....)))))).))->>>>>>>>--->>>>->>>>	1	-34.1	-53.2812	53.125	11997	12017	0.009901
scaffold232059 13.3	benth-B595_1_3_22_1_NA	YES	NA	TGAGGAGGGTAGTATGTACGCT	CCCCCGGCATCCTTCCCTCCA(1) ACCCCCGGCATCCTTCCCTCC(1) GACCCCCGGCATCCTTCCCTCC(1)	TCTGAGGAGGGTAGTATGTACGCTGGTCCTACCTCTACCCTGGGGTAGAGAGGCTGTTTCCAAATAGACCCCCGGCATCCTTCCCTCCAAGA	2182	2203	+ [Positive strand]	2	22	92	2179	2270	((<--<<<<<<-<<-<<<<-<<--((((....(((((((....))))))).((......)).....))}}==}}}}}}=}}=}}}}}}=)))	1	-37.6	-40.8696	55.4348	2247	2268	0.019802
scaffold236391 12.3	benth-B1280_1_566_21_1_NA	YES	NA	TCACCTGATTGTTTTGATATT	TCTAAAATCAAAACAATCAGGT(1) AATCAAAACAATCAGGTGAAC(1) AATCAAAACAATCAGGTGAACT(2)	AAAGTTCACCTGATTGTTTTGATATTAGAAACTTAGATTTTGGTATCTAAGTTTCTAAAATCAAAACAATCAGGTGAACTTT	4036	4056	- [Negative strand]	9	21	82	3979	4060	(((((<<<<<<<<<<<<<<<<<<-<<((((((((((((......))))))))))))))=}}}}}}}}}}}}}}}}}}}}}))	1	-52	-63.4146	26.8293	3980	4001	0.009901
scaffold241461 12.6	benth-B899_1_28_21_1_NA	YES	NA	TCTATTCTACATGAGTCGACT	TTGACTCAAGTGGATTGGACC(1)	GGCTCTATTCTACATGAGTCGACTGCTTTTGATAAGAGCATTTGACTCAAGTGGATTGGACC	1998	2018	+ [Positive strand]	5	21	62	1994	2055	((.<<<<-<<<<<-<<<<<<<<-<(((((.....)))))).}}}}}}}}=}}}}}=}}}}}}	1	-29	-46.7742	43.5484	2035	2056	0.009901
scaffold257516 12.1	benth-B1479_1_7_20_2_NA	YES	NA	ATGGCTGTAGGTCTTGACAC	TAAAGCTTATGCACAGTGGGC(1)	GGAGCACCTGGTAAAGCTTATGCACAGTGGGCTGCCAAAATGGCTGTAGGTCTTGACACTGGTGTTCC	411	430	- [Negative strand]	6	20	68	401	468	((((((((..({={{{{{{{{{{={{={{{==..)))..->>>>->>>>>->>>->>--.))))))))	2	-26.3	-38.6765	52.9412	436	456	0.029703
scaffold258537 12.3	benth-B1603_1_13_21_1_NA	YES	NA	AAAACACACGATTAAAGCCCG	ACTTTAATCGTGTGTTTTCACA(1)	GACCAAATTGGACTTTAATCGTGTGTTTTCACATTGAAAACACACGATTAAAGCCCGATTTGGTC	17047	17067	- [Negative strand]	2	21	65	17038	17102	(((((((((((={{{{{{{{{{{{{{{{{{===..)>>>>>>>>>>>>>>>>>->>>))))))))	1	-42.6	-65.5385	38.4615	17069	17090	0.009901
scaffold275850 11.2	benth-B2176_1_4991_21_1_NA	YES	NA	TCAACTAGGATCCATTTTGAC	TCAAAATTGACCCTAGTTGT(1)	GGATTTGAGGTCAAAATTGACCCTAGTTGTGTGTTCATTCAAGAACACTCAACTAGGATCCATTTTGACCCCAAGTCC	10496	10516	+ [Positive strand]	98	21	78	10447	10524	(((((((.(({{{{{{{={{={{{{{{{{=((((((......))))))->>>>>>>>->>->>>>>>>>).)))))))	1	-25.5	-32.6923	42.3077	10457	10477	0.009901
scaffold283807 11.7	benth-B669_1_991_22_1_NA	YES	NA	TTTGGTATCGATCAACAATAGA	CTATTGTCGATTATACCGAAA(1) TATTGTCGATTATACCGAAAT(3)	TCGACTCGGATATGATTCTATTGTCGATTATACCGAAATCGATATTCAACTCACCGTATTTTGTATTTTGGTATCGATCAACAATAGAACCATGCCCCGGTCGA	18400	18421	- [Negative strand]	55	22	104	18383	18486	((((((.((.((((.((({{{{{{={{{{{{{{{{{{{{(((.((.(........).)).))).))>>>>>>>>->>>>->>>>>>>>).)))).)).))))))	1	-38.3	-36.8269	39.4231	18447	18467	0.009901
scaffold295397 12.9	benth-B946_1_113_21_3_NA	YES	NA	TAAGAACACTCGATTAAGGTC	CCTTAGTCGAAGTGTCCTCA(1) CCTTAGTCGAAGTGTCCTCAAC(1)	TTTGAGGTCTAATAGACCTTAGTCGAAGTGTCCTCAACTAAGAACACTCGATTAAGGTCCATTCGACCTCAAA	3492	3512	- [Negative strand]	5	21	73	3477	3549	(((((((((.(((.(({{{{{{{{{{={{{{={{==..-->>->>>>>>>>>>>>>>>>.))).)))))))))	3	-37.7	-51.6438	41.0959	3513	3532	0.009901
scaffold295955 12.8	benth-B2171_1_25_20_1_NA	YES	NA	CATCAATCGTTTGCTTTTGA	TGATAAGAGCAAACGGTTGAT(1) TAAGAGCAAACGGTTGATGGC(1) TTTGATAAGAGCAAACGGTT(1)	TTGATGGGTTTGAAATCGACATCAATCGTTTGCTTTTGATAAGAGCAAACGGTTGATGGCAGTTTTAACTCATCGA	34172	34191	+ [Positive strand]	4	20	76	34152	34227	((((((((((.(((((.(.<<<<<<<<<<<<<<<<<---==}}}}}}}}}}}}}}}}).).)))))))))))))))	1	-36.8	-48.4211	38.1579	34188	34209	0.009901
scaffold376417 13.2	benth-B1602_1_10_21_1_NA	YES	NA	CTATTAATGCTAACTATGCCC	GGCCTAGTTAGCATTAATAGC(1)	TGGCACATAAGGCTATTAATGCTAACTATGCCCTTTTCTTTATATTTGGGGACAATAACAAATAGATCTATTTGTTCTTGTCCATCAACATAAAGAAAAGGGCCTAGTTAGCATTAATAGCCTTATGTGCCA	6470	6490	+ [Positive strand]	10	21	132	6457	6588	((((((((((((<<<<<<<<<<<<<<<<-<<<<((((((((((..((((((((((.((((((((....)))))))).)))))).)))).)))))))))))}}}=}}}}}}}}}}}}}}}}})))))))))))	1	-86.7	-65.6818	34.8485	6557	6578	0.009901
scaffold38129 12.4	benth-B2434_1_97_21_1_NA	YES	NA	AGGATTGTTGCATGAAGCATT	AGTGTTCATGTTATAATTCTC(1)	GTGGTGAGGATTGTTGCATGAAGCATTGGCCATGGACGAAAGTCCAGTCAGTGTTCATGTTATAATTCTCACCAT	30812	30832	- [Negative strand]	3	21	75	30763	30837	((((((<<<<<<<<-<<<<<<<-<<<<(((..(((((....))))))))}}}}}}}}}}}=}}}}}}}}})))))	1	-46.6	-62.1333	44	30767	30787	0.009901
scaffold387986 13.6	benth-B1921_1_572_22_1_NA	YES	NA	GAGGATTGTTGCATGAAGCACT	AGTGTTCATGTTATAATTCTC(1)	GTGGTGAGGATTGTTGCATGAAGCACTGGCCATGGACGAGAATCCGGCCAGTGTTCATGTTATAATTCTCACCAT	1630	1651	- [Negative strand]	69	22	75	1581	1655	(((((<<<<<<<<<-<<<<<<<-<<<<((((..(((......)))))))}}}}}}}}}}}=}}}}}}}}})))))	1	-46.2	-61.6	48	1585	1605	0.009901
scaffold47712 12.8	benth-B1361_1_1351_22_1_NA	YES	NA	CATTGGGTATGTTACGGATCAT	GACCGTAACACACCTAATAGG(1)	AGGATTCATGACCGTAACACACCTAATAGGTGTTTTCTTTTAGAAAACACACCATTGGGTATGTTACGGATCATGAATCCT	4522	4543	+ [Positive strand]	23	22	81	4469	4549	((((((((({{{{{{{{{{={{{{{{{={{(((((((.....)))))))).)->>>>>>>->>>>>>>>->>>>)))))))	1	-47.2	-58.2716	38.2716	4478	4499	0.009901
scaffold66721 13.5	benth-B1707_1_4946_21_1_NA	YES	NA	TCTATGTTGCTCGGTTCCTTC	GAGGATCCGAGCAACATAGC(2)	CTATGTTGCTCGGTTCCTTCAAAAATGTTGCGGGGTATGTGTCAAATCCTCATTCATTTTTGGAGGATCCGAGCAACATAG	7555	7575	+ [Positive strand]	59	21	81	7555	7635	<<<<<<<<<<<<<-<<<<<<(((((((.((.(((((.((...)).)))))))..))))))))))))).)))))))))))))	1	-44.7	-55.1852	43.2099	7617	7636	0.009901
scaffold76918 12.9	benth-B1_14_18433_21_15_NA	YES	NA	TTAATGCTAGTTTTGGATCCG	GATTCAGGACTTGCATTAAA(1) GATTCAGGACTTGCATTAAAT(5)	CTCGAGCGGATTCAGGACTTGCATTAAATAATTGTTCTAGCCAAGAATAATTTATTAATGCTAGTTTTGGATCCGTTTGAG	2863	2883	- [Negative strand]	257	21	81	2856	2936	(((((((({{{{{{{{{{{={{{{{{{==(((((((((.....)))))))))..>>>>>>>->>>>>>>>>>>>>))))))	15	-42.4	-52.3457	35.8025	2907	2927	0.009901
scaffold78414 11.8	benth-B74_3_27_21_4_NA	YES	NA	ACCTTGGACTTAACTCAACCC	GTTGAGTTAGGCCCAAGGTCC(1) GTTGAGTTAGGCCCAAGGTCCA(1)	AGCAACTTTGATATGAATGGACCTTGGACTTAACTCAACCCCAAAAGCTAGCTTATGAGGTGAGGATTGTCCAAGCCATATAAGAAGACCAAGCCATATAAGGAGGCAATCCTCACCTCATAAGCTAGCTTTTGGGGTTGAGTTAGGCCCAAGGTCCATTCTTCTCATGGTATCAGAGCCAGGCT	1577	1597	- [Negative strand]	12	21	185	1432	1616	(((..(((((((((((((((<<<<<<<-<<<<<<<<<<<<<((((((((((((((((((((((((((((((....((.((((.(..........).)))).)).))))))))))))))))))))))))))))))))}}}}}}}}}}}=}}}}}}}}}))))........)))))))))....)))	4	-117.3	-63.4054	45.4054	1459	1479	0.009901
scaffold78993 11.2	benth-B784_1_13_21_1_NA	YES	NA	CTTACCATGGTATCAGTGCCA	CTGGCTCTGATACCATGATAAA(1) CCTGGCTCTGATACCATGAT(1)	ACAATAATTGGGACGGGCCTGGCTCTGATACCATGATAAAAATGGACCTTGGGCCTAACTCAATCCCAAAAGCTAGCTTATGAGATAAGGATTGTCCAAGCCATATAAGGAGACCAAGGTCTATTCTTACCATGGTATCAGTGCCAGACCCATTCCAATTATTGT	129	149	- [Negative strand]	3	21	165	109	273	(((((((((((((.(((.{{{{{={{{{{{{{{{{={{{=((((((((((((.(((......(((.((.(((....))).)).)))..((.....))..........)))...))))))))))))->>>->>>>>>>>>>>->>>>).))).)))))))))))))	1	-81.5	-49.3939	43.0303	233	254	0.009901
scaffold79509 12.2	benth-B560_1_681_22_1_NA	YES	NA	TACATGGGTAGCACTGAATCCA	AGTTCAGTGCTACCCTTGTAAG(1)	ATTGTTGGTTACATCTGTTACATGGGTAGCACTGAATCCATTGCCCGTTATTGCTACCTGTATCTATTTGTACGAGTATGGAGAATTATCTCAGCTAATACAAATATTTATAGGTAGCAGCCCTTTGTGAGTTCAGTGCTACCCTTGTAAGATATGTCCAACAAT	2087	2108	- [Negative strand]	7	22	165	1961	2125	((((((((..((((.(.(<<<<-<<<<<<<<<<<<<--<<(.....((...(((((((((((..((((((((..(((...((((....)))).)))..))))))))..))))))))))))).....)))==}}}}}}}}}}}}}=}}}}}=).))))))))))))	1	-76.6	-46.4242	38.1818	1974	1995	0.009901
B29_6_545_21_6_mir399	benth-B29_6_545_21_6_mir399	NO		TGCCAAAGAAGATTTGCCCCG	NO
B2109_1_4_21_1_mir399	benth-B2109_1_4_21_1_mir399	NO		TGCCAAAGGAGATTTGCCCCG	NO
C28599285 12.0	benth-B1860_1_2_21_1_NA	NO		ATCCTCCTCAGACTCCACTAG	NO	TCTGCGTACACGATATCCTCCTCAGACTCCACTAGTGGGATTATATTGTGTTATTGTTGTTGTTGCATTGGTCACTCTCTAAGATAAGGTTTGGGTTTGAAGGGGAAACGTAATCTGCTTTGGTAGAGACCTCTGCTGGTTGTATTACAATAACAACAACAACAACTACCCAGTATAGTCCGACAAAGTGGGGTTTGAGGAGGGTAATATGTAGA	208	228	+ [Positive strand]	2	21	215	193	407	((((((((.....(<<<<<<<<<<<<<<<<<<<-<(.(((((((((((.((..((((((((((((((..((((.((..(.(((...(((((.(.((((.......)))).)))))).))).)..)).))))..)))..((((.....))))...)))))))))))..)).))))))))))).))..)))))))))))))))))))).))))))))	1	-92.9	-43.2093	41.8605	-1	-1	0.009901
C30038216 29.0	benth-B914_1_2_21_1_NA	NO		CAAATTGAGTTCTGGACAATT	NO	GTTGGATAGGTGTCTCCAAATTGAGTTCTGGACAATTTGAAATTGTCAAACATGTCAGAGAACAAAGATTTTCGGGCAACTTTCCAAT	868	888	- [Negative strand]	2	21	88	816	903	((((((.((.(((((.-<<<<<--<<<<<-<<<<-<<(((.....)))))..))))..)))))...)))))..))))).)).))))))	1	-26.9	-30.5682	37.5	-1	-1	0.019802
C30059992 15.0	benth-B246_2_947_21_2_NA	NO		TGACATCTTCAAAACCCACTA	NO	CATGACATCTTCAAAACCCACTATGTTCTCACACTTTATCACTATTAACTAACATTCCAATAGTGTGCATTGAGAAATAGAGGGTATTGAAGATGTTATG	731	751	- [Negative strand]	21	21	100	653	752	((<<<<<<<<<<<<-<<<<-<<<(.((((((........(((((((............))))))).....)))))))))).)))).))))))))))))))	2	-38.92	-38.92	34	-1	-1	0.009901
C30702690 14.0	benth-B1315_1_186_21_1_NA	NO		CAAAAATGTCGCCATACTCGT	NO	TTGCTCGGATCTTACAAAAATGTCGCCATACTCGTGTCAAATCCTCCAAAAATGGCATAATATCGGGAGAATCTGGTACAGGTATGGTGACATTTTTGGAAGATCCGAGCAA	135	155	- [Negative strand]	9	21	112	57	168	(((((((((((((.<<<<<<<<<<<<<<<<<--<<..((.((.((((....((......))....)))).)).))..))..))))))))))))))))).)))))))))))))	1	-60.3	-53.8393	41.9643	-1	-1	0.009901
C30859424 13.0	benth-B1_14_18433_21_15_NA	NO		TTAATGCTAGTTTTGGATCCG	NO	TCGAGCGGATTCGTGACTCGCATTAAAAAATTGTTCCAGCCAAGAATAATTTATTAATGCTAGTTTTGGATCCGTTCGA	1764	1784	- [Negative strand]	257	21	79	1758	1836	(((((((((((((.((((.(((((((.(((((((((.......))))))))).>>>>>>>->>>>->>>>>>>>)))))	15	-38.6	-48.8608	37.9747	-1	-1	0.009901
C30926413 28.0	benth-B380_1_56_21_1_NA	NO		TTGGGTATGTCGATTCACCGT	NO	TTGGGTATGTCGATTCACCGTATTCGTATACGCTTATAAAAAAAGGTACATGAATACGGTGGATCAGCATACCCAA	683	703	- [Negative strand]	3	21	76	627	702	<<<<<<<<<<-<<<<<<<<<<((((((.(((.(((.......)))))).)))))))))))))))).))))))))))	1	-43.2	-56.8421	39.4737	-1	-1	0.009901
scaffold100146 13.7	benth-B1449_1_3_21_1_NA	NO		AAGTTAATATGTAGATAGCCT	NO	GAGGCAGGATACATACTAACAACAACAACAATAACTACCCAGTATACTCCCACCAGGTAGGGTCTGGGGAAGTTAATATGTAGATAGCCTT	11438	11458	+ [Positive strand]	2	21	91	11368	11458	(((((.(..((((((.((((..(..((((.....(((((..((........))..))))).)).))..)-->>>>->>>>>>-->->>>>)	1	-24.3	-26.7033	42.8571	-1	-1	0.049505
scaffold102088 11.6	benth-B946_1_113_21_3_NA	NO		TAAGAACACTCGATTAAGGTC	NO	TTGGGAGTCCAATCGACCTTAGTCAAAGTGTACTCAATTAAGAACACTCGATTAAGGTCTGTTCGACCTCAA	2890	2910	+ [Positive strand]	5	21	72	2851	2922	(((((.(((.(((.((((((((((..(((((.((....-->>->>>>>->>>>>>>>>>.))).))))))))	3	-28.3	-39.3056	41.6667	-1	-1	0.009901
scaffold106154 11.5	benth-B285_1_2_22_1_NA	NO		AGAGGACAACTTTTGTGGAATT	NO	AGGTAGATTTCCAGACAAACTGTTGTTACTTAAATCCAGTGAACTCAAGGGAGCAGAGGACAACTTTTGTGGAATTGAGCCT	1417	1438	- [Negative strand]	2	22	82	1410	1491	((((....((((..(((((..((((((.(((...(((..((....))..)))..->>>>>>>>>->>>>>>>>>--..))))	1	-23.7	-28.9024	41.4634	-1	-1	0.029703
scaffold106640 11.1	benth-B90_3_176_21_5_NA	NO		AATCTGGACCAATGTACGCCT	NO	GGCGGGTTATACATTTGGGTCGGGCGGGTTTAAACAATTTACTGGGTGGGCTAATCTGGACCAATGTACGCCTGCC	405	425	+ [Positive strand]	29	21	76	352	427	(((((((..((((((.((..((((..((((((..((......))..))))))-->>>>-->>>>>>>>->>>>)))	6	-31.1	-40.9211	52.6316	-1	-1	0.009901
scaffold106748 12.9	benth-B43_5_10213_21_6_NA	NO		TAAGGTTGCCTTGCTCTTGCA	NO	AGGTTGCCTTGCTCTTGCATTCCCTTAAATAATTTGATTTAACTTGCTACTTGAATTAATTTTTTGGTAGAGAGAATTCGAGAGCAAGGCTACCT	1495	1515	- [Negative strand]	351	21	95	1418	1512	<<<<-<<<<<<<<<<<<-<(((.(((...(((.(((((((((........)))))))))....)))...))).)))).)))))))))))).))))	7	-36.2	-38.1053	35.7895	-1	-1	0.009901
scaffold107566 12.2	benth-B1033_1_2_21_1_NA	NO		CATATCCGTCTAACTAAGGGC	NO	AACAAATTTGTCCTTAGTTAGACGGATGTGCCACGTGACATCCATCCATGCAACCACATGGCACATATGAGACTATGCCACGTGACATATCCGTCTAACTAAGGGCAGATTTGTT	1384	1404	- [Negative strand]	2	21	115	1374	1488	((((((((((((((((((((((((((((((.((((((.((((((((((((......))))).....))).))...)).)))))).>>>>>>>>>>>>>>>>>>>>>)))))))))	1	-63.1	-54.8696	44.3478	-1	-1	0.009901
scaffold10944 13.0	benth-B1108_1_897_21_1_NA	NO		TTTTGATTAATGTTGTATGTC	NO	GATTTTTGATTAATGTTGTATGTCTATTTTGGACAAAATAAACATGTAACATTAATTAAAAATC	1967	1987	+ [Positive strand]	23	21	64	1963	2026	(((<<<<<<<<<<<<<<<<<<<<-((((((....)))))).)))))))))))))))))))))))	1	-25	-39.0625	20.3125	-1	-1	0.009901
scaffold112189 12.7	benth-B2285_1_2_22_1_NA	NO		ACTTACTGTGAACCGGAGTGAG	NO	AAACTGGTCACTTACTGTGAACCGGAGTGAGTAGTTACAAGCTACTCTCTCCATTCACTTTTACTTGTCCACTTT	4891	4912	- [Negative strand]	2	22	75	4846	4920	(((.(((.(<--<<--<<<<<--<<<<-<<<((((.....))))))).)))).)))))...))..)).))).)))	1	-25.9	-34.5333	41.3333	-1	-1	0.009901
scaffold112547 12.7	benth-B2128_1_2_20_1_NA	NO		AGAGACTAACTTTGGACGCT	NO	TAGAGACTAACTTTGGACGCTATATTAATTTAATAATATACTTTTGCGACCAAAGTTGGTCTCTA	2600	2619	- [Negative strand]	2	20	65	2555	2619	(<<<<<<<<<<<<<<<-<<<<((((((......))))))).....))).))))))))))))))))	1	-29.9	-46	30.7692	-1	-1	0.009901
scaffold114318 11.4	benth-B853_1_102_21_3_NA	NO		ATTGAGTGCAGCGTTGATGAC	NO	AAGGCTTATTATATGCAGCATCAGCTCCCACCACAATCAATTTGTGGTTGGCAACTGAGAAAAAGAGTTGTTGATTGAGTGCAGCGTTGATGACCCTT	4031	4051	+ [Positive strand]	47	21	98	3957	4054	((((.((((((.((((.(((((((.....(((((((.....))))))).(((((((.........))))))).->>>>->>>->>>>>>>>>>-))))	3	-29.3	-29.898	42.8571	-1	-1	0.039604
scaffold120014 11.5	benth-B223_2_36_21_2_NA	NO		TTGCTGTGTGAATTATTAGCC	NO	GGATTGCTGTGTGAATTATTAGCCGTGAACGAAAGTTTGGTTAATATTCATATTGCAATCT	6698	6718	+ [Positive strand]	13	21	61	6694	6754	(((<<<<-<<<<<<<<-<<<<<<<..((((....))))))))))))))))))).)))))))	2	-28.6	-46.8852	34.4262	-1	-1	0.009901
scaffold121313 12.6	benth-B53_4_567_22_13_NA	NO		TAGAACTCCCGTAAAATATGCG	NO	CCCGCATGTTATACAGGAGTTCCAGCATAGTTATCCTGGAACTCCCGTATAATATGCGGGAGTTCAAGCATACTTATGCTAGAACTCCCGTAAAATATGCGGG	2519	2540	+ [Positive strand]	46	22	103	2439	2541	((((((((((.(((.(((((((.(((((((.(((.((.((((((((((((...)))))))))))).)).))).))))))>->>>>>>>->>>->>>>>>>>))	13	-61.1	-59.3204	45.6311	-1	-1	0.009901
scaffold121555 13.5	benth-B779_1_48_21_3_NA	NO		TCGGTATTTTCATCTTAGCTT	NO	GAAAAATACAAGAGCATAAAAGCTAAGATCAAAATACCGAAAAAAAAAAGAAAAAGATATATTATCTCTACTATTCCTGCTCTCAATATCTTTCTTTTTTTTTCTTCGGTATTTTCATCTTAGCTTTTCACTCTTGTATTTTTC	20110	20130	+ [Positive strand]	5	21	144	20004	20147	((((((((((((((...((((((((((((.(((((((((((.(((((((((.((((((((.........................)))))))).))))))))).)>>>>>>>>>>->>>>>>>>>>))..))))))))))))))	3	-56.61	-39.3125	26.3889	-1	-1	0.009901
scaffold125469 13.5	benth-B1_14_18433_21_15_NA	NO		TTAATGCTAGTTTTGGATCCG	NO	CGAGCGGATTCAAGACTCGCGTTAATAATTGTTCTAGCCAAGAAAAATTTATTAATGCTAGTTTTGGATCCGTTTG	13368	13388	+ [Positive strand]	257	21	76	13316	13391	(((((((((((((((((.((((((((((...((((.....))))....)))>>>>>>>->>>>>>>>>>>>>))))	15	-36.5	-48.0263	36.8421	-1	-1	0.009901
scaffold125575 12.7	benth-B369_1_22_21_1_NA	NO		TCTGCCGCTTAGAAAAGTTTG	NO	GACCTGTGAACGAACCTTTCTAGGCGACATAATGTTGAAATCACTAGTCGACTCCCCGAAATCGGTGGTCCTAATGTCTGCCGCTTAGAAAAGTTTGTTCAAAGGTC	1029	1049	+ [Positive strand]	4	21	107	952	1058	(((((.(((((((((.((((((((((.((..((((((..((((((..(((......)))....))))))..)))))>->>->>>>>>>>>>->>>>>)))).)))))	1	-43.5	-40.6542	45.7944	-1	-1	0.009901
scaffold125754 13.1	benth-B1951_1_2_20_1_NA	NO		CAGGGTGTACTAGTACCACC	NO	CACACCTAAACTTTACAGGGTGTACTAGTACCACCCTATTCTTTTTCAAAAGTGAAATTAGTACCTCCGTGAAAGGTGTG	14784	14803	- [Negative strand]	2	20	80	14738	14817	(((((((....((((<-<<<-<<<<<<<<--<<<-................)))..))))))))))).))))))))))))	1	-25.03	-31.2875	40	-1	-1	0.009901
scaffold125256 13.8	benth-B802_1_36_21_2_NA	NO		AATGTAGGATGCACTGTTTAG	NO	GAATGATGACAAGCACAATGTAGGATGCACTGTTTAGTTGGATTATATGAGTGCTTGTGGGACAACTATTTCACGCCATCCATTTTCTCTCCTTCTAGTATTCCATCTAAACAATGCATCCTACACTGTGTTTGGCATTGTTC	2808	2828	+ [Positive strand]	3	21	143	2791	2933	(((..(((.(((((((<-<<<<<<<<<<<-<<<<<<<.((((.((((((..((..((((..(......)..)))).))..)))..............))).)))).))))))).))))))))))).)))))))).)))..)))	2	-58.13	-40.6504	39.8601	-1	-1	0.009901
scaffold12586 13.4	benth-B2353_1_278_21_6_NA	NO		GGGCTACTCTCTATTGGCATG	NO	TAGGGCTACTCTCTATTGGCATGCAGTAATATGTATAGTGAAGTACTCCATCACATATATATTTTCAGCTGACACGCCAAAGGAGAGCTGCCCTG	12253	12273	- [Negative strand]	50	21	95	12180	12274	((<<<<--<<<<<<-<<<<<-<<(((((((((((((.((((.(.....).)))))))))))))....)))).)).))))).))))))..))))))	6	-42.6	-44.8421	43.1579	-1	-1	0.009901
scaffold1278 12.9	benth-B233_2_361_21_3_NA	NO		GATTCAGGACTTGCATTAAAT	NO	CGGATTCAGGACTTGCATTAAATAATTTTCCAGCCAAGAACAATTTACTAATGCTAGTTTTGGATCCG	16282	16302	+ [Positive strand]	5	21	68	16279	16346	((<<<<<<<<<<<-<<<<<<---(((((((.......))).))))...)))))).)))))))))))))	3	-24.2	-35.5882	36.7647	-1	-1	0.009901
scaffold129355 12.2	benth-B2157_1_2_22_1_NA	NO		TTTTTGATTGGTGCACAAACTT	NO	TTCATTAGTCGTTTTTGATTGGTGCACAAACTTTTAGGAGATTCTGATTGGCTGACAAACTTCTAGGCAATTTTGATTGGCCCACAAACTTTTTCGAATCACCTAAATTTTTGTGGGCCCATCAGAAACGACATAATGAA	2476	2497	- [Negative strand]	2	22	140	2368	2507	(((((((((((<<<<<<<<-<<<-<<<<<<--<(((((.(((((.(((((.((((......)).)).)))))....(((.....)))........))))).))))))..)))))).))).)))))))))))).)))))))	1	-54.5	-38.9286	37.1429	-1	-1	0.009901
scaffold131431 13.0	benth-B90_3_176_21_5_NA	NO		AATCTGGACCAATGTACGCCT	NO	GGCGGGTTATACATTTGGGTCGGGCGGGTTTAAACAATTTACTGGATGGGCTAATCTGGACCAATGTACGCCTGCC	441	461	+ [Positive strand]	29	21	76	388	463	(((((((..((((((.((..((((..((((((..((......))..))))))-->>>>-->>>>>>>>->>>>)))	6	-29.9	-39.3421	51.3158	-1	-1	0.009901
scaffold131489 13.4	benth-B1139_1_12_22_1_NA	NO		TGAGTGAGAAGCGTCGGATCGA	NO	GAAGAGGAGTGCTGGATGAGTGAGAAGCGTCGGATCGATCTCATTCAAACCGAGCCTCACATTCATCACGTGCTCGTTTTC	2488	2509	- [Negative strand]	2	22	81	2444	2524	(((((.(((..(..((<<<<<<-<<-<<-<<<<---<<......))...)))))).)).))))))))..)..))).)))))	1	-33.2	-40.9877	50.6173	-1	-1	0.019802
scaffold131551 12.7	benth-B1_14_18433_21_15_NA	NO		TTAATGCTAGTTTTGGATCCG	NO	TCGAGCGGATTCGGGACTCGTGTTAAATAGTAGTTCTAGCCAAGAAAAAATTATTAATGCTAGTTTTGGATCCGTTCGA	4700	4720	+ [Positive strand]	257	21	79	4646	4724	((((((((((((((((((.(((((((.((((..((((.....))))...))))>>>>>>>->>>>>>>>>>>>>)))))	15	-33.7	-42.6582	39.2405	-1	-1	0.009901
scaffold132086 11.1	benth-B2329_1_2_20_1_NA	NO		ATAAAGGTCGAGAATTAAAG	NO	GGAAGGTATAAAGGTCGAGAATTAAAGTAGAAGGATAGTGGTTTAGCGACCTTTGTCTTATTC	5163	5182	- [Negative strand]	2	20	63	5126	5188	((((((.<<<<<<<<<<-<<<<<<--<(......))..))))))..))))))))))))).)))	1	-16.2	-25.7143	38.0952	-1	-1	0.019802
scaffold134081 12.5	benth-B585_1_1298_21_1_NA	NO		TCTCTTTCTTGTTCTGACGGC	NO	CTCCAGCATTGTTATGCCGTCAGAACAAGAAAAAAAAACTGCACTTCACATAGTTTCTCTTTCTTGTTCTGACGGCATAACAATGCTGGAG	7642	7662	- [Negative strand]	10	21	91	7626	7716	((((((((((((((((((((((((((((((((.(.((((((.........)))))>->->>>>>>>>>>>>>>>>>)))))))))))))))	1	-59.3	-65.1648	40.6593	-1	-1	0.009901
scaffold133724 12.4	benth-B1199_1_1638_22_15_NA	NO		TATATTGATCGATGTCTTGGCC	NO	GGCCAAATGCATTGGCTTCAGATACCGTTCTCAAAAGATTGTCCAATTCCAATAAGGTTGAAGAGGACATTTTCATCATAAAGTATTCCTTCGACACCGGTATATTGATCGATGTCTTGGCC	347	368	- [Negative strand]	38	22	122	346	467	((((((..(((((((..((((((((((..........((((........))))...(((((((.(((.(((((......))))).))))))))))..)))>>>->>>>>>>>>>>->>>>>>	15	-35.7	-29.2623	40.9836	-1	-1	0.009901
scaffold1344 14.0	benth-B1328_1_24_21_1_NA	NO		TCGATTAAAGTCCGTTCGACT	NO	TTGGGGTCTAATAGACCTTAATCGAGGTGTTCTATGTTGAGAACACTTCGATTAAAGTCCGTTCGACTTCAA	813	833	+ [Positive strand]	2	21	72	765	836	((((((((.((..(((.((((((((((((((((......))))))))>>>>>>>>->>>-->>->>>>))))	1	-36.3	-50.4167	40.2778	-1	-1	0.009901
scaffold134700 13.5	benth-B1640_1_25_20_1_NA	NO		TCTAGACCTTTTTAATTTCT	NO	CCCTGAACAATTAAAAAGGTCTAAATATGCCCCTCGCACTAACAACGGAAGCTAGGTGGGGGTATATCTAGACCTTTTTAATTTCTTAGGG	2521	2540	- [Negative strand]	2	20	91	2515	2605	((((((..(((((((((((((((.(((((((((.(((.(((....(....).))))))))))))))>->>>>>>>>>>>>>>>-->)))))	1	-46.7	-51.3187	41.7582	-1	-1	0.009901
scaffold1360 12.9	benth-B2124_1_5_22_1_NA	NO		TTTGAAAAATACACTTTGGCCT	NO	ACCACATAGACACTTAAACTAGGCCAAAGTGTAATTTTCAAACCCCTCTCTATGTATAGATTTTGCGCGTGACTTTGATGAACTATTAGTAATTCATTTACCATGTATGTGGCGTTTGGACCTCACGCGCAAAGTCTATACATAGAGAGGGGTTTGAAAAATACACTTTGGCCTAGTTTAAGTGTCTATCTGGT	11639	11660	+ [Positive strand]	3	22	194	11486	11679	((((.((((((((((((((((((((((((((((.((((((((((((((((((((((((((((((((((((((....((((((.((....)).))))))..((((....))))..........))))))))))))))))))))))))))))))>>>>>>>>->>>>>>>>>>>>>))))))))))))))).))))	1	-126.5	-65.2062	38.6598	-1	-1	0.009901
scaffold13784 11.9	benth-B2437_1_62_21_1_NA	NO		TTTTAGCCGCGTGTTTTCATG	NO	ATTTGGTTTGAATTGGATTTTAGCCGCGTGTTTTCATGTTGAAAACACACGGTTAAAATCTGTTTCAAATCCAAAT	3092	3112	+ [Positive strand]	3	21	76	3074	3149	((((((((((((..(((<<<<<<<<<-<<<<<<<<---..)))))))).))))))))))))..)))))).))))))	1	-38.1	-50.1316	32.8947	-1	-1	0.009901
scaffold140034 12.7	benth-B1556_1_488_21_1_NA	NO		TTCTATATTGGTCGGACTCCT	NO	AATTCTATATTGGTCGGACTCCTTAAAAATGTTGCCGGGTGTGTCATTTCTGAGGAGTTCGAGCAACATAGAATT	9102	9122	- [Negative strand]	4	21	75	9049	9123	((<<<<<<-<<<-<<<<<<<<<<((.(((((.(((.....))).))))).)))))))))))).))).))))))))	1	-33.2	-44.2667	40	-1	-1	0.009901
scaffold140767 11.6	benth-B53_4_567_22_13_NA	NO		TAGAACTCCCGTAAAATATGCG	NO	ATCCTAGAACTCCCGTAAAATATGCGTGAGTTTAAGCATACTTATGCTGGAACTCCTGTAAAATTTACGGGCATATTTTCGGAT	4385	4406	+ [Positive strand]	46	22	84	4380	4463	((((-<<<<--<<<<<<<<-<-<<<<.((((((.(((((....))))).)))))).)))).).))))))))....)))).))))	13	-29.8	-35.4762	38.0952	-1	-1	0.009901
scaffold147373 12.8	benth-B173_2_6_21_3_NA	NO		TCCTCGAGCGGATTCAGGACT	NO	TGGTTATCCTCGAGCGGATTCAGGACTCACGTTAAATAATTGTTCTAGCCAAGAACAATTTATTAATGCCAGTTTTGGATCCATTCGGAAGTCACCA	12727	12747	- [Negative strand]	4	21	97	12656	12752	((((.(<--<<<<<-<<<<<<<<<<<<..((((((..(((((((((.....)))))))))..))))))..)))))))))))).)))))..)).))))	2	-37.5	-38.6598	40.2062	-1	-1	0.009901
scaffold148591 13.4	benth-B2083_1_10_21_1_NA	NO		TGTTGGGTATGTGTCGGATCC	NO	TGTTGGGTATGTGTCGGATCCTCCAAATTTAGTGCATTTTTGGAGGATCCGACACATGTGCGACA	14641	14661	- [Negative strand]	3	21	65	14596	14660	<<<<<-<<<<<<<<<<<<<<<((((((...........))))))))))))))))))))).)))))	1	-40.5	-62.3077	46.1538	-1	-1	0.009901
scaffold153575 12.3	benth-B363_1_478_22_1_NA	NO		TTGAGAACACATGATCAATGCC	NO	GACCCGAATGGATCTTGGTCATGTGTTTTCATTTGAGAACACATGATCAATGCCCTTTCTGGTC	10608	10629	+ [Positive strand]	35	22	64	10575	10638	((((.(((.((...((((((((((((((((..-->>>>>>>>>>>>>>>>--->).))).))))	1	-31.8	-49.6875	43.75	-1	-1	0.009901
scaffold156535 13.2	benth-B1724_1_1126_21_1_NA	NO		TTTTGAATTTTGGGGTAGGTC	NO	CTTGAACTTTTGAATTTTGGGGTAGGTCGTCTGGCCAATGAGCAAAACTTTTGACTTTTGACCTTGAAGGTTTGCCCGTTGATCAGGTGACCTGCCCCGAAGATCAAAAGTTCAAG	5976	5996	- [Negative strand]	12	21	116	5887	6002	(((((((<<<<<<-<<<<<<<<<<<<<<..(((..(((((.(((((.((((..(.........)..))))))))).)))))..)))..)))))))))))))).)))))))))))))	1	-65.5	-56.4655	44.8276	-1	-1	0.009901
scaffold160811 11.9	benth-B1342_1_10_21_3_NA	NO		GGATCCCTTGAAGGAAAAGAC	NO	TCATGAGTCTTTTCTTTCAAGGAGATCCGATCGGAGCCCATGCAAGGCCGGATCCCTTGAAGGAAAAGACCTTTGA	802	822	+ [Positive strand]	5	21	76	752	827	(((...((((((((((((((((.((((((..(...((....))..)..)>>>>>>>>>>>>>>>>>>>>>...)))	3	-38.3	-50.3947	48.6842	-1	-1	0.009901
scaffold160858 10.9	benth-B399_1_126_21_1_NA	NO		TTATTGTCGATTATACTGAAA	NO	TCGACTCGGACATGATTTTATTGTCGATTATACTGAAATCGAGATTCAACTTACCGTATTTAGTAGTTTGGTATCAATCAACAATAAAATCATGCCCGGGTTGA	2108	2128	+ [Positive strand]	2	21	104	2090	2193	(((((((((.(((((((<<<<<<<-<<<<<<<<--<<-...((((.(........).)))).....))..)))).)))).)))))))))))))).)))))))))	1	-40.3	-38.75	35.5769	-1	-1	0.009901
scaffold162283 11.9	benth-B778_1_2_22_1_NA	NO		GTGTAGATCTCAGAGCTGATTC	NO	GCGTGTAGATCTCAGAGCTGATTCTGCTATGCTTGGGGGAGCTAGTATTGAAGATGTACCCGT	12200	12221	- [Negative strand]	2	22	63	12160	12222	((<-<<<-<<<<<<<-<<<<-<<<(.(((....))).)))).)))).))).)))).))).)))	1	-21.6	-34.2857	49.2064	-1	-1	0.049505
scaffold162997 12.3	benth-B1023_1_160_22_1_NA	NO		TGAGGATGAGTCATTGGATTGA	NO	TAGAGACGAATCGTTGGATGAGGATGAGTCATTGGATTGAATTTGTTCAATCCAAGCCCCATTTTCATCAGGGGTTCATCTCTA	2098	2119	+ [Positive strand]	2	22	84	2079	2162	((((((.(((((.(((.(<<<<<<<<-<---<<<<<<<<<(....))))))))))...))))))))))))).))))).))))))	1	-37.4	-44.5238	41.6667	-1	-1	0.009901
scaffold16874 12.7	benth-B1200_1_2_20_1_NA	NO		CTAAAACTTAACTCACACCT	NO	TGGGTGAGATCGTTAAGTTGGGCACCTACAACGCAAGTTCATTTATGTTGTTCAATTCCAAAAGTCCACTAAGATTATTTGGAGGTTACCCGGTTCTAAAACTTAACTCACACCTA	4209	4228	+ [Positive strand]	2	20	116	4113	4228	((((((.((..((((((((.((.(((.((((((.(((....))).))))))....(((((((((((......)))).))))))).......))).>>-->>>>>>>>>>->>>>>)	1	-30.4	-26.2069	39.6552	-1	-1	0.039604
scaffold174027 13.4	benth-B507_1_369_22_1_NA	NO		GGATATGACGATCATTATGACT	NO	TGGGTTTTGGAGGAGGATATGACGATCATTATGACTTGGAATGCTGAGATGACAGCAACTTATATTGTATTCGTACTGGCTGATCATTTCTTCAACTACCCA	11472	11493	+ [Positive strand]	45	22	102	11457	11558	(((((...((..((<<<-<<<<<<--<<-<<<<<--((.((((.((((.((....)).)))))))).)).))))).))..)).)))).)))))..)))))))	1	-27.8	-27.2549	40.1961	-1	-1	0.009901
scaffold173857 10.9	benth-B714_1_22_21_1_NA	NO		AACCAGAGATCTCGGATTCGA	NO	CTCGTGATTTGAGCTCTCAGGTTTTAGTATAAATCAAGTAATACCACTAAAGGATATGGTACAGTGGATGAGACTGCTCCTCCCTTAACCAGAGATCTCGGATTCGAG	1892	1912	+ [Positive strand]	2	21	108	1805	1912	((((.((((((((.((((.(((.(((.(........).))).)))...........((((..((.(((.(((....))).))))).->>>>>>>>->>>>>>>>>>>)	1	-31.2	-28.8889	42.5926	-1	-1	0.019802
scaffold176662 12.3	benth-B53_4_567_22_13_NA	NO		TAGAACTCCCGTAAAATATGCG	NO	ATCCTAGAACTCCCGTAAAATATGCGGGAGTCCAAGCATACTTATGCTGGAACTCCCGTAAAATTTGCGGGCGTATTTTTCGGAT	4821	4842	- [Negative strand]	46	22	85	4761	4845	((((-<<<<<-<<<<<<<<-<-<<<<((((((((.((((....))))))).))))))))).).)))))))).))...))).))))	13	-39	-45.8824	44.7059	-1	-1	0.009901
scaffold176765 12.6	benth-B2313_1_2_20_1_NA	NO		GTCCTTAGCGAATTGTCGTT	NO	TTTAAAGAGATAAAAAAGACGAACAATATTTTGCTAAGAGCATTCATCCTTTTAATCTATATCTATACTATATTAAAAGCACGAAGGTCCTTAGCGAATTGTCGTTCACCTTTTTTACCCTTTAAA	9240	9259	- [Negative strand]	2	20	126	9219	9344	(((((((.(.((((((((..((((.(((.(((((((((..(.(((...((((((((.((.........)).))))))))...))).>-->>>>>>>>>->>>->>>)..)))))))).))))))))	1	-34.6	-27.4603	29.3651	-1	-1	0.009901
scaffold177696 12.3	benth-B1_14_18433_21_15_NA	NO		TTAATGCTAGTTTTGGATCCG	NO	TCGATCGGATTCAAAACTCGCACTAAACAATTGTTCTAGCCAAGAACAATTTATTAATGCTAGTTTTGGATCCGTTCGA	18661	18681	+ [Positive strand]	257	21	79	18607	18685	((((.(((((((((((((.(((.(((..(((((((((.....)))))))))..>>>->>>->>>>>>>>>>>>>.))))	15	-35.8	-45.3165	36.7089	-1	-1	0.009901
scaffold180668 12.7	benth-B2461_1_17_22_1_NA	NO		TGAGGGTGAGTCGTTGGATTGA	NO	TAGAGACGATTCGTTAGATGAGGGTGAGTCGTTGGATTGATTTAGTTCAATCCAAGACCCACTTTCATCAAGGGTTTGTTTCTA	2143	2164	- [Negative strand]	2	22	84	2098	2181	(((((((((..(.((.((<<<<<<<<-<<<-<<<<<<<<<......)))))))))))).)))))))))))).)..)))))))))	1	-41.2	-49.0476	40.4762	-1	-1	0.009901
scaffold179401 12.1	benth-B395_1_2_20_1_NA	NO		AAACACTGATATCGTACCGA	NO	TTCGGTATGGTATTTGGTTTAAGTTTTAAAATATATTGGCATTACATATGATACTTGGTATTTTAAAATAAAATATAAAACACTGATATCGTACCGAA	4315	4334	+ [Positive strand]	2	20	98	4237	4334	((((((((((((((..((((..((((((((((((...((.((((....)))).))..))))))))))))........>>>>--->>>>>>>>>>>>>)	1	-31.5	-32.1429	24.4898	-1	-1	0.009901
scaffold179854 12.6	benth-B331_1_249_21_1_NA	NO		CGATTAAGATCGAATTGGGCC	NO	GGCCTATTCCGACTTTATTCGTGTGTTCTTGGTAAGAACACACGATTAAGATCGAATTGGGCC	6582	6602	- [Negative strand]	2	21	63	6581	6643	((((((...(((.((((.(((((((((((.....))))))))>>>->>>>->>>--->>>>>>	1	-31.5	-50	44.4444	-1	-1	0.009901
scaffold181084 12.9	benth-B119_3_13817_21_7_NA	NO		TTGTCAGGCTTGTGATTCTCC	NO	TTTCATGTTATATGTAAGGAGAATCACAAACCTGACAAATATGTGTGACCATCTCTAAAAGAAAGAATACAGTATTTCCTGGTGTTTAGATAATTTTTGCCATTTCATTTACAAAAGAATGCCCTGTATGTGAAAAATATGTATTATCGCTTTTTTGATAAAGACACATTTGTCAGGCTTGTGATTCTCCTCTAATAGCATGGAA	1434	1454	- [Negative strand]	206	21	205	1418	1622	(((((((((((.....(((((((((((((.((((((((..((((((....(((...(((((....((((((.........((((.............)))).((((((.((((...........)))).))))))....))))))....)))))..)))....))))))>>>>>>>>->>>>>>>>>>>>)...)))))))))))	7	-66.42	-32.4	31.7073	-1	-1	0.009901
scaffold185381 12.0	benth-B90_3_176_21_5_NA	NO		AATCTGGACCAATGTACGCCT	NO	GGCGGGTTATACATTTGGATCGGGCGAGTTTAAATAATTTATTGGGTGGGCTAATCTGGACCAATGTACGCCTGCC	2812	2832	+ [Positive strand]	29	21	76	2759	2834	(((((((..((((((.((.(((((..((((((..(((....)))..))))))-->>>>>->>>>>>>>->>>>)))	6	-28	-36.8421	47.3684	-1	-1	0.009901
scaffold186840 12.1	benth-B53_4_567_22_13_NA	NO		TAGAACTCCCGTAAAATATGCG	NO	ATCCTAGAACTCCCGTAAAATATGCGGGAGTTCAAGCATACTTATGCTGGAACTCCCGTAAAATTTGCGGGCGTATTTTTTGGGAT	2084	2105	+ [Positive strand]	46	22	86	2079	2164	((((<<<<<<-<<<<<<<<-<-<<<<(((((((.(((((....))))).))))))))))).).)))))))).))....))))))))	13	-44.8	-52.093	43.0233	-1	-1	0.009901
scaffold190025 12.9	benth-B265_2_5614_22_2_NA	NO		TTGCACTGGGTACAACTGTAAG	NO	TACAGTTGCACCAGATGCAAGTTACGTTGTTCTTCCATTTCTGTGATTGAACCATTTAATTTGCACTGGGTACAACTGTA	5756	5777	- [Negative strand]	250	22	80	5757	5836	((((((((..((((.(((((((((.((.((((...(((....)))...)))).)).))))>>>>>>>>>--->>>>>>>>	2	-31.3	-39.125	38.75	-1	-1	0.009901
scaffold199276 13.2	benth-B831_1_2_21_1_NA	NO		CCAGTAGTCAATGAAGTAACC	NO	TTGGTATTTGATTGATTGCTGGAAGAGGCTAGCTAGGAGTTAGGACGTAGTAAGAAAATATTTAAGAGAAGCATTCTTGGTCCAGTAGTCAATGAAGTAACCGG	2798	2818	+ [Positive strand]	2	21	104	2716	2819	(((((((((.(((((((((((((.....(((((.....))))).......((((((....(((....)))...)))))).)>>>>>>>>>>>>->>>>->>>))	1	-31.8	-30.5769	39.4231	-1	-1	0.009901
scaffold200539 13.8	benth-B2351_1_207_22_1_NA	NO		CCATTAGGCTTCACGGACTTAA	NO	ATAGTTTTTCTCCATTAGGCTTCACGGACTTAAATTCTTTTTTGAGGTGTTACTTTACCATCCGAAAAGATTTTAAGGCCATGAAGCCCAATGAAGAAGAATTAT	1554	1575	+ [Positive strand]	9	22	105	1542	1646	(((((((((((-<<<<-<<<<<<<-<<-<<<<<(.(((((((.((((((......)))).)).))))))).)))))).)).))))))).)))).)))))))))))	1	-45.2	-43.0476	34.2857	-1	-1	0.009901
scaffold20106 13.9	benth-B590_1_361_22_2_NA	NO		TGAACTCTCTCCCTCAATGGCT	NO	GGAAATCAAGCGTTTTCTGAACTCTCTCCCTCAATGGCTGCTCATATATAGCCATGCTTCTATTTCTTGCAGCTTAATTAGAGAAAAGCCATGAGAGATTGAGTTCAGAAAACTCTTGCTTTCC	2403	2424	- [Negative strand]	3	22	124	2317	2440	(((((.((((.((((((<<<<<<<--<<-<<<<-<<<<<.(((......(((..(((...........))))))......)))...))))))))).))..))))))))))))).)))).)))))	2	-52.7	-42.5	40.3226	-1	-1	0.009901
scaffold202324 11.5	benth-B1373_1_90_20_1_NA	NO		CTTAATCATGTAAAGACTGC	NO	TAGTATATTGTTAATTTGCTGATCTTGCTCATATTGAGACAGGCTAAGAGGGCGTCTGGCTAAGCTTATAAGCTGGTCAAACTGGCTTAATCATGTAAAGACTGCATGAATGACAAAATACTA	12423	12442	- [Negative strand]	90	20	123	12404	12526	((((((.((((((...(((.(.((((...(((((((((.((((((.....)))...((((((.(((....)))))))))..))).>>>>>>->>>-->>>>>->>)....)))))).))))))	1	-34.7	-28.2114	37.3984	-1	-1	0.039604
scaffold204571 12.7	benth-B43_5_10213_21_6_NA	NO		TAAGGTTGCCTTGCTCTTGCA	NO	AGGTTGCCTTGCTCTTGCATTCTCTTAGATAATTTGATTCAGCTTGCTACCTGAATTAAATTTTTTGGTAGAGGGAATTCGAGAGCAAGGCTACCT	913	933	- [Negative strand]	351	21	96	835	930	<<<<-<<<<<<<<<<<<-<((((((((((.((((((((((((........)))))))))))).)))....)))))))).)))))))))))).))))	7	-46.4	-48.3333	39.5833	-1	-1	0.009901
scaffold204571 12.7	benth-B43_5_10213_21_6_NA	NO		TAAGGTTGCCTTGCTCTTGCA	NO	ACTTCTTACGCAGGTGTGATAAGGTTGCCTTGCTCTTGCATTCTCTTAGATAATTTGATTCAGCTTGCTACTTGAATTAAATTTTTCGGTAGAGGAAATTCGAGAGCTAGGATACCTCATGATACGTGCAGAAGAAGT	2015	2035	- [Negative strand]	351	21	138	1916	2053	(((((((..(((.((((.(<-<<<<--<<<-<<<<<<<--((((((..((.((((((((((((........))))))))))))..))...))))))....))))))).)))..)))).)).)))).)))..)))))))	7	-54.6	-39.5652	39.1304	-1	-1	0.009901
scaffold20628 12.4	benth-B2223_1_2_22_1_NA	NO		CCTTAGAATTTGGACTGTAGTC	NO	AGCCTTAGAATTTGGACTGTAGTCGGAGCAGTGTGAAGACGGTCTCATAATGAAATTTCGTTGGTACCGTTAGCTCCATTAGGTGATTTTGAGGCT	7729	7750	- [Negative strand]	2	22	96	7656	7751	((<<<<<<<<<<---<<<-<<<<-(((((........((((((....((((((....))))))..)))))).))))))))))))))))))))))))	1	-31.4	-32.7083	43.75	-1	-1	0.019802
scaffold208842 12.9	benth-B1946_1_2_22_1_NA	NO		GAGGAACTTCTGCTCTAGAGCT	NO	GAAGTTCGTCTCTAGAGCTGAAGTTTTTGTTTGTAACAGAGGAACTTCTGCTCTAGAGCTGAACTTT	3116	3137	- [Negative strand]	2	22	67	3108	3174	((((((((.(((((((((.(((((((((((.....)))>-->>>>>>>->>>>>>>>>->)))))))	1	-32.7	-48.806	40.2985	-1	-1	0.009901
scaffold215881 11.5	benth-B1_14_18433_21_15_NA	NO		TTAATGCTAGTTTTGGATCCG	NO	TCGAGTGGATTCAGGACTCGCACTAAATAATTATTCTATCCAAGAACAATTTATTAATGCTAGTTTTGGATCCGTTCGA	10791	10811	+ [Positive strand]	257	21	79	10737	10815	((((((((((((((((((.(((.(((..((((.((((.....)))).))))..>>>->>>->>>>>>>>>>>>>)))))	15	-29.3	-37.0886	35.443	-1	-1	0.009901
scaffold222424 12.0	benth-B1_14_18433_21_15_NA	NO		TTAATGCTAGTTTTGGATCCG	NO	CTCGATCGGAGTGAGGACTTGCATTAAACAATTGTTCTAGACAAGAACGATTTATTAATGCTAGTTTTGGATCCGTTCGAG	48079	48099	- [Negative strand]	257	21	81	48072	48152	(((((.((((.(.((((((.(((((((..(((((((((.....)))))))))..>>>>>>>->>>>>>->->>>>.)))))	15	-34.2	-42.2222	39.5062	-1	-1	0.009901
scaffold226187 12.2	benth-B2000_1_2_22_1_NA	NO		TAGTCCCAGTTCGACTGAGATC	NO	AGTCTTAGTCCCAGTTCGACTGAGATCGAACTTATTAAATTTGATGGCGAAGGCACTTCGCCTTATTCTCGGTTCGAACGAGGTAGGACT	2561	2582	- [Negative strand]	2	22	90	2497	2586	(((((<<--<<--<<<<<<<<<<<<<<(((.........))))).(((((((...)))))))....)))))).))))))..)))))))))	1	-34	-37.7778	45.5556	-1	-1	0.009901
scaffold227535 14.5	benth-B179_2_436_22_2_NA	NO		TTTCTCTTTGACACAGTGCCGA	NO	CGACCTCTTAATGTCTCTTTCTCTTTGACACAGTGCCGAAGTCAACTTGGTTTGTTGAAGTTGTGTTGTTCGGCATTTGTCATTGAGAAAAAGAGGTATGGAGGTCG	2500	2521	- [Negative strand]	8	22	107	2431	2537	((((((((..((.(((.<<<<<<--<<<<<-<<<<<<<<(..((((((.(.....).)))))).....))))))))))))))..)))))).))).))..))))))))	2	-50	-46.729	42.9907	-1	-1	0.009901
scaffold22845 12.8	benth-B406_1_2_22_1_NA	NO		ATATACTGGAGACAGAAGCACC	NO	TCCAGTATAATATACTGGAGACAGAAGCACCAATGCTCCAAACTCCAGTATATTATACTGGA	8187	8208	- [Negative strand]	2	22	62	8155	8216	(((((((((<<<<<<<<<<<---<-<<<<--..)))).)...))))))))))))))))))))	1	-34.2	-55.1613	38.7097	-1	-1	0.009901
scaffold228675 12.1	benth-B1367_1_2371_22_1_NA	NO		TTTCCTATGCCACCCATTCCTG	NO	GGGAAGCTTTAGGAGTGGGTGGGGTGGAAAGATATCATATATTTATGTTTTCATAATATAAATTGCAATCTTTCCTATGCCACCCATTCCTGTGGCTTCCC	3657	3678	- [Negative strand]	32	22	101	3647	3747	((((((((.(((((((((((((.((((((((((..((...(((((((((.....)))))))))))..)))>>>>>->>->>>>>>>>>>>>>.))))))))	1	-55.9	-55.3465	40.5941	-1	-1	0.009901
scaffold239222 10.7	benth-B2305_1_32_21_1_NA	NO		TAAGGTTGCCATGCTCTTGCA	NO	AGGTTGCCATGCTCTTGCATTCTCTTAGATAATTTGATTCAGCTTGCTACCTGAATTAAATTTTTTGGTAGAGGGAATTCGAGAGCAACGCTACCT	183	203	- [Negative strand]	2	21	96	105	200	<<<<-<<--<<<<<<<<-<((((((((((.((((((((((((........)))))))))))).)))....)))))))).))))))))..)).))))	1	-37.3	-38.8542	39.5833	-1	-1	0.009901
scaffold240767 12.0	benth-B294_1_2_20_1_NA	NO		AGTACCAGCATAGTTATCCT	NO	CCAGTATATTATGCTGGAGTTCCAGTTTACTTATGCTGGAACTCCATCATATTATGCTGGAGTACCAGCATAGTTATCCTGGAACTCCAGTATAATATGTTGG	21622	21641	- [Negative strand]	2	20	103	21598	21700	(((((((((((((((((((((((((..((.(((((((((.((((((.(((...))).)))>>>->>>>>>>>>->>-->>)))))))))))))))))))))))	1	-63.7	-61.8447	39.8058	-1	-1	0.009901
scaffold243116 12.7	benth-B1757_1_2_21_1_NA	NO		AGGTGTTCAGTTGGTCATATC	NO	TAGGTGTTCAGTTGGTCATATCCTGAGATAAGGTGTTCCAATGGGATATCTTGACAATTTTAAGGGGTTGTGGATGTATTTGGCCGTGGAAGTATCTA	2298	2318	- [Negative strand]	2	21	98	2221	2318	(<<<<<<<<---<<<<<<<<<<(.....(((((((((((...)))))))))))(((((((....))))))))))))....))))))..))).))))))	1	-28.7	-29.2857	40.8163	-1	-1	0.019802
scaffold246905 11.9	benth-B428_1_3_20_1_NA	NO		TGGAAGTTATTGTTGGAACT	NO	TAGTTGCAGTAGCTCCATTAGGTGATTTGGATATGTCTGAAAATTTTTAGGTCAATCGAACGTCCTTTGTTCGGGTTTTGATCGAAGGTTAGTTTTGGAAGTTATTGTTGGAACTA	8015	8034	- [Negative strand]	3	20	116	8013	8128	(((((((((((((((((........((..((....))..))(((((((.(((((((((((((.....)))))))...))))))))))))).....>>>->>>>>>>>>--->>>>)	1	-30	-25.8621	37.069	-1	-1	0.029703
scaffold249489 13.1	benth-B1127_1_90_21_4_NA	NO		TACTATGTTGCTTGGACTCTC	NO	CTATGTTGCTTGGACTCTCCGAAAATATCGCCGGGTGCGTGTCGGATCCTTCAAAAGTGTGCATTTTTGGAGAATCCGACACGGGTGCGGCAGCATTTTGGAGAGTCCACGCAACATAG	194	214	+ [Positive strand]	5	21	119	195	313	<<<<<<<<<-<<<<<<<<<(((((.....((((.((.((((((((((.((((((((((....)))))))))).)))))))))).)).))))....)))))))))))))).)))))))))	4	-73.8	-62.0168	51.2605	-1	-1	0.009901
scaffold254492 12.2	benth-B2238_1_8_21_4_NA	NO		TTATGTACGAACTTCAGCATA	NO	ACCAGTCCAATATAATATACGGGAGTTTTGGTGCATTTATGTACGAACTTCAGCATATTATGCTGGACCGGT	6845	6865	- [Negative strand]	6	21	72	6829	6900	(((.(((((.((((((((.(.(((((((..(((((.--->>>>>>>>>>>>->->>>))))).))))).)))	4	-27.7	-38.4722	40.2778	-1	-1	0.009901
scaffold256032 11.5	benth-B111_3_242_21_3_NA	NO		TATAATAGCCCTTAATCGTGT	NO	ACTATAATAGCCCTTAATCGTGTGTTTTCCCACAAAAAATACATGATTAAGGATGGTTGTAGT	2814	2834	+ [Positive strand]	8	21	63	2811	2873	((<<<<<<---<<<<<<<<<<<<(((((.......)))))))))))))))))...))))))))	3	-26.7	-42.3809	33.3333	-1	-1	0.009901
scaffold262336 13.8	benth-B408_1_2_21_1_NA	NO		ATAGAGAGTGAGATTTTGGCT	NO	GTAGCCAATCTTATTGACTTGGTTTGGTTTGGTAGCCAACCTTGTTGAAATTGTGCAAATTGGCAAATATCTTAGGCTATAGAGAGTGAGATTTTGGCTAT	8251	8271	+ [Positive strand]	2	21	101	8172	8272	(((((((((((((((..((((((((((..((...(((((..((((.........)))).)))))...))..)))))))>->>-->>>>>>>>-->>>>>))	1	-29.5	-29.2079	37.6238	-1	-1	0.029703
scaffold264187 13.4	benth-B2291_1_406_21_1_NA	NO		TCCATGTCGGCTTCAAGTTCA	NO	GAAGTTTGAGGTCGTCATCGATCTTAGTCATGTGTTCTCAATCAAGAACACTCGATTAAGGTCCATGTCGGCTTCAAGTTC	5808	5828	- [Negative strand]	15	21	81	5808	5888	(((.((((((((((.(((.((((((((((..(((((((......)))))))..))))))))>>->>>->>>>>>>>>>>>>	1	-47	-58.0247	43.2099	-1	-1	0.009901
scaffold26674 14.2	benth-B1480_1_7_21_1_NA	NO		TGGAGAATCAGCTAGAATTTC	NO	GCAAGGAAATTCTAGCTGATTCGCCATAATGCAAATTCTGCAAAGCCTTTGCAGAATTTGCATTATGGAGAATCAGCTAGAATTTCTTTGT	2395	2415	- [Negative strand]	2	21	91	2389	2479	((((((((((((((((((((((.((((((((((((((((((((.....)))))))))))))))))>>>->>>>>>>>>>>>>>>>>)))))	1	-65.2	-71.6483	37.3626	-1	-1	0.009901
scaffold269025 12.2	benth-B2426_1_1189_21_1_NA	NO		CGATTAAGATCCATTACGGCT	NO	GTGGTCGTAATCGACCTTAGTCGAGTGTTCTCTGTCGAGAACACTCGATTAAGATCCATTACGGCTTC	2427	2447	- [Negative strand]	58	21	68	2424	2491	(.(((((((((.((.(((((((((((((((((....)))))))))>>>>>>>>->>->>>>>>>>>.)	1	-39.7	-58.3824	47.0588	-1	-1	0.009901
scaffold269109 13.4	benth-B355_1_102_21_1_NA	NO		TAGATAGAATTAATCGAGGTG	NO	GATAAGTTTGTATACACCTCCATTAATTCTATCTACAACTTCCCAGACCAGAATCTTGGTACCGATGAGAAGTCGTAGATAGAATTAATCGAGGTGTATACAAACTTATT	5092	5112	- [Negative strand]	3	21	110	5077	5186	((((((((((((((((((((.(((((((((((((((.(((((.((.(((((....))))).....)).))))).)>>>>>>>>>>>>>>->>>>>>))))))))))))))	1	-60.7	-55.1818	35.4545	-1	-1	0.009901
scaffold269329 12.6	benth-B125_2_167_22_2_NA	NO		CTGAGAACACATGATTAAGACC	NO	GATTTAGTAGAGATTGAGGCCGAAATGGACCTTGTTCATGTGTTTTGTTCTGAGAACACATGATTAAGACCCTTTTCCATCAAAGTCTAAAGATC	4813	4834	- [Negative strand]	6	22	95	4788	4882	(((((..((((..((((....((((.((..((((.(((((((((((...--->>>>>>>>>>>->>>>-->).))))..))))..)))).)))))	2	-28.9	-30.4211	37.8947	-1	-1	0.009901
scaffold271979 12.3	benth-B1_14_18433_21_15_NA	NO		TTAATGCTAGTTTTGGATCCG	NO	TCGAGCAGATTCAGGACTCGCAATAAATAATTGTTCTAGCCAAGAACAATTTATTAATGCTAGTTTTGGATCCGTTCGA	5715	5735	+ [Positive strand]	257	21	79	5661	5739	((((((.(((((((((((.(((.(((..(((((((((.....)))))))))..>>>->>>->>>>>>>>>>>->)))))	15	-39.4	-49.8734	36.7089	-1	-1	0.009901
scaffold273529 12.4	benth-B43_5_10213_21_6_NA	NO		TAAGGTTGCCTTGCTCTTGCA	NO	ACTTCTTGCGCAGGTGTGATAAGGTTGCCTTGCTCTTGCATTCTCTTAGATAATTTGATTCAGCTTGCTACCTGAATTAAATTTTTTGGTAGAGGGAATTCGAGAGCAAGGCTATCTCATGATACGTGCGCAAGAAGT	572	592	+ [Positive strand]	351	21	138	552	689	((((((((((((.((((.(<-<<<<-<<<<<<<<<<<<-<((((((((((.((((((((((((........)))))))))))).)))....)))))))).)))))))))))).)))).)).)))).))))))))))))	7	-73.2	-53.0435	41.3043	-1	-1	0.009901
scaffold274640 11.4	benth-B959_1_3_22_1_NA	NO		CAAGGGCAATCCGACTGTTTAA	NO	AAGGACCATCGCAATGCTTTATTTTAATAAACAATCGGATTCCCCAGGGCACTGAATGCGTCGAACAGCCAACTCAGAACTATTATGGACAAGGGCAATCCGACTGTTTAATTAAAACAAAGTGTTGTAATGGTCCTT	2896	2917	+ [Positive strand]	3	22	138	2806	2943	(((((((((..(((((((((.((((((((((((.(((((((.(((......((((..((........))....))))..((.....)).--->>>->>>>>>>->>>>>->)))))).)))))))))..)))))))))	1	-53.5	-38.7681	40.5797	-1	-1	0.009901
scaffold275254 12.0	benth-B1_14_18433_21_15_NA	NO		TTAATGCTAGTTTTGGATCCG	NO	CTCGTTCTGATTGAGGTCTCGCATTAAACAATTGTTCTAGCCAAGAACAATTTATTAATGCTAGTTTTGGATCCGTTTGAG	6733	6753	+ [Positive strand]	257	21	81	6678	6758	((((..(.((((.(((.((.(((((((..(((((((((.....)))))))))..>>>>>>>->>->>>->>>>->..))))	15	-25.5	-31.4815	37.037	-1	-1	0.009901
scaffold276884 11.3	benth-B168_2_96_21_2_NA	NO		TCAATTAAACTCTATTCGACC	NO	GGGTCTAATAGAATTTAATTGAGATGTTCTCAGTTGAGAACACTTCAATTAAACTCTATTCGACCT	1001	1021	+ [Positive strand]	6	21	66	956	1021	(((((.((((((.((((((((((.(((((((....))))))).)>>>>>>>>>->>>>>>->>>>)	2	-32.2	-48.7879	33.3333	-1	-1	0.009901
scaffold277638 14.0	benth-B116_3_14692_21_4_NA	NO		TAAGGTTGCCTTGCTCTTGTA	NO	AGGTTGCCTTGCTCTTGTATTCTCTTAGACAATTTGATTTAGCTTGCTACCTGAATTAAATTATTTGGTAGAGAGAATTCGAGAGCAAGGCTACCT	6396	6416	- [Negative strand]	263	21	96	6318	6413	<<<<-<<<<<<<<<<<<-<((((((((((.((((((((((((........)))))))))))).)))....)))))))).)))))))))))).))))	4	-44.9	-46.7708	37.5	-1	-1	0.009901
scaffold277638 14.0	benth-B116_3_14692_21_4_NA	NO		TAAGGTTGCCTTGCTCTTGTA	NO	AGGTTGCCTTGCTCTTGTATTCTCTTAGATAATTTGATTCAGCTTGTTACCTGAATTAAATTATTTGGTAGAGGGAATTCGAGAGCAAGGCTACCT	8085	8105	- [Negative strand]	263	21	96	8007	8102	<<<<-<<<<<<<<<<<<-<(((((((((((((((((((((((........))))))))))))))))....)))))))).)))))))))))).))))	4	-50.3	-52.3958	37.5	-1	-1	0.009901
scaffold277638 14.0	benth-B116_3_14692_21_4_NA	NO		TAAGGTTGCCTTGCTCTTGTA	NO	ACTTCTTACGCAGGTGTGATAAGGTTGCCTTGCTCTTGTATTCTCTAACATAATTTGATTCAGCTTGCTACCTTAGTTAAAAATTTTTGGTAGAGAGAATTCGAGAGCAAGGCTACCTTATGATACGTGCAGGAGAAGT	3836	3856	- [Negative strand]	263	21	139	3736	3874	(((((((..(((.((((.(<<<<<<-<<<<<<<<<<<<-<((((((..((.....))..........(((((..((........))..)))))))))))).)))))))))))).))))))).)))).)))..)))))))	4	-64.6	-46.4748	38.8489	-1	-1	0.009901
scaffold280354 13.7	benth-B2353_1_278_21_6_NA	NO		GGGCTACTCTCTATTGGCATG	NO	ATAGTGATAGGGCTACTCTCTATTGGCATGCAGTTAATTATATGTATTTCAGCTGACACGCCAAAGGAGAGCTGCCCTATTACTGT	1433	1453	- [Negative strand]	50	21	86	1376	1461	(((((((((<<<<--<<<<<<-<<<<<-<<(((((((.((....)).)).))))).)).))))).))))))..)))))))))))))	6	-43.2	-50.2326	41.8605	-1	-1	0.009901
scaffold281728 13.2	benth-B1533_1_25_21_1_NA	NO		TATAAAGAGGTGTCTAGGACT	NO	CCCTTTCTTAGTCTTGGATACCTCTTTATGTATGTGTTTTCCTTTTTTCCCCATTTCAAAAAAGGAATAGACATATATAAAGAGGTGTCTAGGACTAAGAAAGGG	4819	4839	- [Negative strand]	5	21	105	4809	4913	(((((((((((((((((((((((((((((((((((.(.((((((((((.........)))))))))).).)))))>>>>>>>>>>>>>>>>>>>>>)))))))))	1	-65.7	-62.5714	35.2381	-1	-1	0.009901
scaffold289818 12.9	benth-B223_2_36_21_2_NA	NO		TTGCTGTGTGAATTATTAGCC	NO	TTTCGGCACACGTTGAGGGTTGCTGTGTGAATTATTAGCCGTGAACGAATGTTTGGTTAATATTCGTATTGCAATTCTCACCAGTTCGCCGAGA	12954	12974	+ [Positive strand]	13	21	94	12934	13027	(((((((..((..((((((<<<<-<<<<<<<<-<<<<<<<..((((....))))))))))))))))))).))))))))))...))..)))))))	2	-36.8	-39.1489	43.617	-1	-1	0.009901
scaffold291375 13.0	benth-B1456_1_1270_21_1_NA	NO		TCGAGAACACTGGATTAAAGT	NO	TTGGGGTGTCAATTGACTTTAGTCGAGTGTTCTAAATCGAGAACACTGGATTAAAGTCCATTTTCTACCCCAA	2045	2065	+ [Positive strand]	65	21	73	2008	2080	((((((((..(((.((((((((((.((((((((...--->>>>>>>>->>>>>>>>>).)))...))))))))	1	-37.3	-51.0959	39.726	-1	-1	0.009901
scaffold292775 12.0	benth-B111_3_242_21_3_NA	NO		TATAATAGCCCTTAATCGTGT	NO	GGACTATAATAGCCCTTAATCGTGTGGTTTCTCACAAAAAAATACATGATTAAGGACGGTTGTAGTCC	4965	4985	+ [Positive strand]	8	21	68	4960	5027	((((<<<<<<-<-<<<<<<<<<<<<(.(((........))).))))))))))))).).))))))))))	3	-29.3	-43.0882	38.2353	-1	-1	0.009901
scaffold295325 11.4	benth-B429_1_2_21_1_NA	NO		TTTGTTTGTAGTTTTGCTGAA	NO	CACATGTAAGAAATGTTTAGCAAATTGAACACTGAACTATTCCATTTCTTTTGTTTGTAGTTTTGCTGAATTTGCTTAGATTTTCTTATAGGTG	1237	1257	- [Negative strand]	2	21	94	1212	1305	(((.(((((((((.((((((((((((.(.((..(((((((..((.....-->>--->>>>>>>>>->->>))))).)))))))))))))).)))	1	-24.9	-26.4894	29.7872	-1	-1	0.009901
scaffold296029 12.2	benth-B2439_1_5_21_1_NA	NO		TGCAATGGTTAAAGACTAGGC	NO	AGTAAAGTGCTGGGTGGTGCAATGGTTAAAGACTAGGCGCGAAATAGGTTTTATCCTTGAGTTCCAAGGTTTGATTCCTCCTAGCAACAATATTTCAAGGACAAAATCCACTTCATACCTAGTCGTTAGTCATTGCACCATCCAACACTCTACT	677	697	- [Negative strand]	2	21	154	560	713	((((.((((.(((((((<<<<<<<--<<<-<<<<<<<-..(((...((((((.((((((((((.(.(((..........))).).)))......))))))).))))))...)))...))))))).)))..)))))))))))))).)))).))))	1	-65	-42.2078	41.5584	-1	-1	0.009901
scaffold300370 11.7	benth-B214_2_127_21_4_NA	NO		CGGGACCGGTCGCTGTTGCAG	NO	GCAAAGTATACCGGTCAAGCATAATATGCTGGAGTTCGTACACAAATGCACCACAACTCCTGCATATTACACGGGACCGGTCGCTGTTGC	1646	1666	+ [Positive strand]	5	21	90	1574	1663	(((((((..(((((((..(..((((((((.((((((.((.((....)).))...)))))).))))))))..>-->>>>>>>->>>->>>>	3	-35.3	-39.2222	48.8889	-1	-1	0.009901
scaffold301060 12.5	benth-B632_1_2_20_1_NA	NO		AAACAACTGAGAACCATGCC	NO	AGTGGTTTGTGGTTCTCTTTTAATTAGGTTTCTTGTGCTAAGAGTTTATTGATGAAATGTATGCTTGTTACTACTTTCACAAACAACTGAGAACCATGCCACT	1911	1930	+ [Positive strand]	2	20	103	1830	1932	((((((..(((((((((.........((((..(((((...(((((....(((..(.........)..)))..))))))))>>-->>>>>>>>>>>>>>>>)))	1	-27	-26.2136	34.9515	-1	-1	0.009901
scaffold304976 11.4	benth-B2353_1_278_21_6_NA	NO		GGGCTACTCTCTATTGGCATG	NO	ACAGTGGTAGGGCTACTCTCTATTGGCATGCAGTTATATGTGTGGTGATTCAACTTGATATCATAACATATTTCATTGACATGCCAAAGGAGAGCTGCCCTGTTACTGT	2719	2739	+ [Positive strand]	50	21	109	2709	2817	(((((..((<<<<--<<<<<<-<<<<<<<<((((...((((((.(((((((.....)).))))).))))))...)))).)))))))).))))))..))))))..)))))	6	-56.3	-51.6514	41.2844	-1	-1	0.009901
scaffold309172 12.5	benth-B129_2_240_21_2_NA	NO		TCTGATCAAGTAAAGTGTAAT	NO	TCTGTTTTTTTCTGATCAAGTAAAGTGTAATTTTATTGATTAAGGGAAATATGAGGTTCCTATTTGTATAGAAGATTGGGCATCTTTGCAGAGAATCATATGTTCCTGTTGATTCTCTGTTTTGTGGTGCACCTCTTGTATACAGGAGCTTTACCATGATCAGTAAGATTATACTTTACTTGATTAAAGAAAAAGAGA	2680	2700	- [Negative strand]	16	21	198	2512	2709	(((.((((((<-<<<<<<<<<<<<<<<<<<<(((((((((((.((......((((((((((....(((((.((((..(((((((...(((((((((((...........))))))))))).....))))).)))))).))))))))))))))))).)))))))))))))))))))))))))))))).))))))).)))	2	-89.1	-45	32.3232	-1	-1	0.009901
scaffold314059 13.6	benth-B601_1_6_21_1_NA	NO		TAACAAGATTGTGAAGGTACC	NO	GGTGTCTTCGCAATCTTGATAGTCAAAACTGAAAAATATACATGATTTTCTAATTATAGCTTCACATGGCTAGAAAATCATGTATATTTAAAATTTAACTAACAAGATTGTGAAGGTACC	6147	6167	+ [Positive strand]	2	21	120	6047	6166	(((..(((((((((((((.((((.(((......((((((((((((((((((......((((......))))))))))))))))))))))....))).))>>->>>>>>>>>>>>>-->>>	1	-50.7	-42.25	29.1667	-1	-1	0.009901
scaffold312305 13.5	benth-B1865_1_15_21_1_NA	NO		TGTCACCATGTAACCTTGGCC	NO	CGAGAAGCCCTTTGGTCTAGGTTACATGGTGACATTGTTGTGTGACCGTTTTGGTTGTTGTACTTTCATCAGGAAGCTAGACCAGAAAAGTAATAGCAGTTGAAGAAAACTAGCCAATTCAGACAAAGATGGTAGTGCTTGAATGAAACTACAATAACCGAAAAAGTCACATAATAATGTCACCATGTAACCTTGGCCAAATGGCGTCCAAGTTCTTG	6516	6536	+ [Positive strand]	2	21	218	6338	6555	(((((((((.(((((((.((((((((((((((((((((((((((((..((((((((((((((.((((((((((..(((..((((.....((....((((((......)))).))........)).....))))))).)))).)))))).))))))))))))))..))))))))))))>>>>>>>>>>>>>>>>->>>>))).))).......))))))	1	-101.81	-46.7018	40.367	-1	-1	0.009901
scaffold314688 12.2	benth-B2013_1_22_21_4_NA	NO		ATTTGAGAACGGTATTGCGAC	NO	ATTTGAGAACGGTATTGCGACATGTAGCACTGTGGCATTTTAAAGTGTATGCCAGTGCTTTTGTTACTATACCAACCACTGCCCAGAATTAATTCTCTCTGGAAGCAATGGTTTCAAAT	10824	10844	- [Negative strand]	6	21	119	10725	10843	<<<<<<<<--<<<<<-<--<<(...((((((..(((((..........)))))))))))..)))..).)))))..(((.((((((((..........)))))..))).)))))))))))	3	-39.8	-33.4454	39.4958	-1	-1	0.009901
scaffold320667 12.7	benth-B82_3_246_22_12_NA	NO		GGTGGTTAGGATACTCGGCTCT	NO	TTCCGTTGTAGTCTAGGTGGTTAGGATACTCGGCTCTCACCCGAGAGACCCGGGTTCAAGTCCCGGCAACGGAA	3175	3196	- [Negative strand]	220	22	74	3137	3210	(((((((((......<<-<--<--<<-<<<<<<<<<<(....)))))..)))))))).)..))).)))))))))	13	-39.6	-53.5135	56.7568	-1	-1	0.009901
scaffold325484 12.7	benth-B1_14_18433_21_15_NA	NO		TTAATGCTAGTTTTGGATCCG	NO	TCGAGCGGATTAAGGACTCGCGTTAAATAATTGTTCTAGCCAAGAAAAGTTTATTAATGCTAGTTTTGGATCCGTTCGA	8815	8835	- [Negative strand]	257	21	79	8809	8887	(((((((((((.((((((.(((((((..((((.((((.....)))).))))..>>>>>>>->>>>>>->>>>>>)))))	15	-32.1	-40.6329	37.9747	-1	-1	0.009901
scaffold32896 12.2	benth-B1342_1_10_21_3_NA	NO		GGATCCCTTGAAGGAAAAGAC	NO	TCTAGGCTCTTAAAAGTCTTTTTCCCTCAAGGAGATCCAGTCAAGGCCATGCAAGGTCGGATCCCTTGAAGGAAAAGACCTCTGTTTGTCAAGG	1708	1728	- [Negative strand]	5	21	94	1692	1785	(((.(((........(((((((.((.((((((.(((((......((((......))))>>>>>>>>>>>->>>>>>>>>........))).)))	3	-32.79	-34.883	46.8085	-1	-1	0.019802
scaffold328998 12.3	benth-B1675_1_1362_21_1_NA	NO		TTGCAGCATGAATCGTTGACC	NO	TTTGGCGCATGGTGAGAATTGCAGCATGAATCGTTGACCGTGGATGAAAATTCGGTTAACATTCATGTGACAATCCCCGCCATTTGGCCGAG	4690	4710	+ [Positive strand]	55	21	92	4671	4762	((((((..((((((.(.(<<<--<<<<<<<<-<<<<<<<(..(((....)))))))))))))))))))..)))).).))))))...))))))	1	-37.9	-41.1957	47.8261	-1	-1	0.009901
scaffold332909 13.1	benth-B1891_1_11_20_1_NA	NO		AGAGAACTTTGCCTTAACCG	NO	TAGGAGTATGTTAGGGTTGTTTGGCGGATGCTCTAGAAAAAATCCTAACTTAGAGAACTTTGCCTTAACCGTAGGTTGCTCCTA	7732	7751	+ [Positive strand]	2	20	84	7680	7763	((((((((..(((.(((((...((((((..((((((.............))>>>>--->>>>>>->>>>>-)))..))))))))	1	-30.72	-36.5714	41.6667	-1	-1	0.009901
scaffold335314 12.1	benth-B156_2_365_21_4_NA	NO		TTGTAAGACAAAAAGGAGCCT	NO	ACATTAATTGTATGAGGTAATTTTTTATCTCACAGTTTTGTGGACCCAAAATTTTGTGGACCCAGCAGTATAAGATTGAGGTCCATAATTTTGTAAGACAAAAAGGAGCCTCATACAATTAATGT	975	995	+ [Positive strand]	10	21	125	884	1008	((((((((((((((((((..((((((.(((.((((..(((((((((...(((((((((..........)))))))))..)))))))))..>>>>->>>->>>>>>-->>>>))))))))))))))	4	-53.9	-43.12	32.8	-1	-1	0.009901
scaffold336798 14.2	benth-B168_2_96_21_2_NA	NO		TCAATTAAACTCTATTCGACC	NO	GGGTCTAATAGAATTTAATTGAGGTGTTCTCAGTTGAGAACACTTCAATTAAACTCTATTCGACCT	248	268	+ [Positive strand]	6	21	66	203	268	(((((.((((((.((((((((((((((((((....)))))))))>>>>>>>>>->>>>>>->>>>)	2	-38.2	-57.8788	34.8485	-1	-1	0.009901
scaffold338439 12.3	benth-B265_2_5614_22_2_NA	NO		TTGCACTGGGTACAACTGTAAG	NO	TCTCAAGCCCAACCTATAGTTGCACCAGATGCAAGTTACGTTGTTCTTCCATTTCTGTGATTTTTCACAAAAGGAACCATTTAATTTGCACTGGGTACAACTGTAAGCAGGACTTGAGA	1561	1582	+ [Positive strand]	250	22	119	1475	1593	(((((((.((..(.((((((((..((((.(((((((((.((.((((((.......(((((....)))))..)))))).)).))))>>>>>>>>>--->>>>>>>>->..)).)))))))	2	-45.4	-38.1513	40.3361	-1	-1	0.009901
scaffold338622 12.0	benth-B1813_1_2_22_1_NA	NO		CCTAGGTGTGATTCATTCTGAA	NO	GATAAACTGTGTGGTTATCTCTTACCCGGTTAAAGAGGCATGTTCATTTGGGTTAGGTCTGTGGTCAATTTGACCTAGGTGTGATTCATTCTGAATGTAAATATAGTGGTGTC	5895	5916	+ [Positive strand]	2	22	113	5821	5933	((((.(((((((.....((((((.........)))))).(((((((..(((((((..((((.((((.....))>>>>>>-->>>>>>>--->>>>)))..)))))))..))))	1	-30.5	-26.9912	39.823	-1	-1	0.029703
scaffold34008 11.9	benth-B1093_1_7_21_2_NA	NO		CAAACGGTTCCGTCAACGGTC	NO	CGGTTCCAAACGGTTCCGTCAACGGTCCGAATTTAAAATTTTTTTTTAAATATCGGACCGTTGGCGGAATCGTTTGGAACCG	2291	2311	- [Negative strand]	5	21	82	2235	2316	((((((<<<<<<<<<<<<<<<<<<<<<(((((((((((.....)))))))).))))))))))))))))))))))))))))))	2	-62	-75.6098	43.9024	-1	-1	0.009901
scaffold342609 12.9	benth-B802_1_36_21_2_NA	NO		AATGTAGGATGCACTGTTTAG	NO	AATGAACGATGACAAGCACAATGTAGGATGCACTGTTTAGTTGGATTACATGAGTGCTTGTGGGGCTACTACTTCACGCCATCCATCTTCTCTCCCTTCTAGAATTCCATCTAAACAATGTATCCTACATTGTGTTTGGCATTGTTTATT	3132	3152	+ [Positive strand]	3	21	150	3112	3261	(((((((((((.(((((((<<<<<<<<<<<<<-<<<<<<<.((((....(((..((..(((((((......))))))).))..)))....(((.......)))..)))).))))))).)))))))))))))))))))).)))))))))))	2	-64.6	-43.0667	40	-1	-1	0.009901
scaffold341582 14.7	benth-B1223_1_107_21_1_NA	NO		TTGTCGAGAAGTCACATGGAC	NO	TTCCATTTTTAGGTGTGCACTTGTCGAGAAGTCACATGGACTAATAATTACACTTTGTACAATTGTTTTTGAAGTTTGCAGAATGAGTAATTATCAAGAATATGTATCGTTTATACACTCATTCTATAAACTTCGAAAACGGTTTTACAAAGTTTAATGGAAAGTGCATGTGACTCGTCGACAAAGTGCACATGTGCAATTAAAGATGGAA	2292	2312	- [Negative strand]	17	21	211	2121	2331	((((((((((((((((((((<<<<<<<--<<<<<<<<<-<<(....((((.((((((((.((((((((((((((((((.(((((((((...((....((.......))...))...))))))))).)))))))))))))))))).)))))))).))))....))).)))))))))..))))).))))))))))......))))))))))))	1	-94.4	-44.7393	33.1754	-1	-1	0.009901
scaffold346435 12.5	benth-B1721_1_3861_21_1_NA	NO		TCGTGAGACAAAAAGGAGCCT	NO	ACACTAGTTGTATGAGGTTTCTTTTTGTCTCACAAATTTGTGGACCTCAATCTCACACTTCTGAGTCCATAAAAGTCTGAATTCACAAATTCGTGAGACAAAAAGGAGCCTCATACCACTAGTGT	809	829	+ [Positive strand]	110	21	125	718	842	((((((((.((((((((((((((((((((((((.((((((((((..(((..((((......))))............))).)))))))))>->>>>>>>>>>>>>>>>>>>))))).))))))))	1	-62.94	-50.352	38.4	-1	-1	0.009901
scaffold348569 13.2	benth-B125_2_167_22_2_NA	NO		CTGAGAACACATGATTAAGACC	NO	GGCTGAAATGGACCTTGGTCATGTGTTTTTATCTGAGAACACATGATTAAGACCCCTTTCGGTC	4011	4032	- [Negative strand]	6	22	64	4000	4063	((((((((.((..(((((((((((((((((..-->>>>>>>>>>>>>>>>>-->).))))))))	2	-32.1	-50.1562	43.75	-1	-1	0.009901
scaffold352458 12.3	benth-B1_14_18433_21_15_NA	NO		TTAATGCTAGTTTTGGATCCG	NO	ATCCTCGATCGGATTCAGAACTTGTATTAAACCATTGTTCTAGCCAATAACAGTTTATTAATGCTAGTTTTGGATCCGTTCAAGGGT	2478	2498	- [Negative strand]	257	21	87	2468	2554	(((((.((.(((((((((((((.(((((((...((((((.........))))))...>>>>>>>->>>>>>>>>>>>>.)).)))))	15	-33.3	-38.2759	36.7816	-1	-1	0.009901
scaffold354063 12.9	benth-B1970_1_2_20_1_NA	NO		CGGTCATCTGAGGCTATCGA	NO	GAAGATAAAGAGCCTGCTTTGATAGCCAAGGATGAGTGGCCCAATTTCACATTCAGGATTATATATGATGGCATAAAAATGCGCAGGACATAGTTTAGCGAAGCTCCTTAGTGGTGTTTGGGCGGTCATCTGAGGCTATCGAAAAAGGCTATTTTTCATC	3438	3457	+ [Positive strand]	2	20	160	3315	3474	((.((.(((.(((((..((((((((((..((((((.(.((((((...((((((.((((.....((((....))))......(((..(((...)))..)))....)))).))).))).)))))>->>>>>>>-->>>>>>>>>)..))))).))).)).))	1	-60.6	-37.875	42.5	-1	-1	0.009901
scaffold357885 12.2	benth-B233_2_361_21_3_NA	NO		GATTCAGGACTTGCATTAAAT	NO	TCGAGCAGATTCAGGACTTGCATTAAATAATTGTTCTAGCCAAGAACAATTTATTAATACTAGTTGTGGATCTGTTCGA	6262	6282	- [Negative strand]	5	21	79	6210	6288	(((((((<<<<<<-<<<<-<-<<<<<--(((((((((.....)))))))))..))))).).)))).)))))))))))))	3	-35	-44.3038	34.1772	-1	-1	0.009901
scaffold356919 10.3	benth-B795_1_2_21_1_NA	NO		ACAAAAAGGAGTCTGCATAGT	NO	TATGAGATATTTTTTTTATCTCACAGTTTTATGGACTCAAATTTTTGTGAACCTACAAGCGTAAGATTGGGATCCACAAATATGTGAGACAAAAAGGAGTCTGCATA	2228	2248	- [Negative strand]	2	21	107	2229	2335	((((((((.((((((((.(((((((..(((.(((((((((....(((((....))))).(....).))))).)))).)))..))))))>->>>>>>>>>>>>->>>>	1	-30.4	-28.4112	32.7103	-1	-1	0.009901
scaffold359926 11.8	benth-B189_2_1820_21_2_NA	NO		CAACACCCTTTTCTCTTTGGC	NO	CGACCCCACAACACCCTTTTCTCTTTGGCATGATTTGGAATCTACTACTATGCCGAAGCTCATTTTTTCCAGCACATGCCATCGAGGAAACAGTGCTTGGGGGTCG	5040	5060	+ [Positive strand]	9	21	106	5031	5136	(((((((.<<<<<<--<<<<<<<--<<<<(((..((((((...........((....)).......))))))..)))))))..)))))))..))).))))))))))	2	-43.97	-41.4811	49.0566	-1	-1	0.009901
scaffold370835 12.6	benth-B675_1_520_22_1_NA	NO		TCATTTTTCCGCTTTATCCATT	NO	AATGGATTTTGGGAAAAATGGGAGGCATTGGATTGAGTAATATTGGATCCACTCCCTTCATTTTTCCGCTTTATCCATT	20934	20955	+ [Positive strand]	11	22	79	20876	20954	(((((((...(((((((((((.(((...((((((.(((...))).))))))...)))>>>>>>>>>>->--->>>>>>>	1	-29.2	-36.962	37.9747	-1	-1	0.019802
scaffold372908 11.6	benth-B1_14_18433_21_15_NA	NO		TTAATGCTAGTTTTGGATCCG	NO	TTCGATTGGATTCAGGACTCACATTAAACAATTGTTCCAGCCAAGAACAATTTATTAATGCTAGTTTTGGATCCGTTCGAA	1051	1071	- [Negative strand]	257	21	81	1044	1124	(((((.(((((((((((((..((((((..((((((((.......))))))))..>>>>>>-->>>>>>>>>>>>>.)))))	15	-32.7	-40.3704	35.8025	-1	-1	0.009901
scaffold373571 13.0	benth-B1692_1_122_20_1_NA	NO		TTCATCAGAAAATTGTTTTC	NO	TGGAAATAATTTTCTAGATGAGTGTGAGGCGTTGGATTAATTTCACTCAATCCAAGCCCCACATTCATCAGAAAATTGTTTTCA	2251	2270	+ [Positive strand]	93	20	84	2187	2270	(((((((((((((((.((((((((((.(((.(((((((..........)))))))))).))))>>>>>>>>>>>>>>>>>>>>)	1	-41.8	-49.7619	35.7143	-1	-1	0.009901
scaffold374515 13.2	benth-B509_1_103_21_1_NA	NO		TTGCCGGATTCGTGTTGGATC	NO	ACTCTCCAAAGATGTTGCCGGATTCGTGTTGGATCCTTCAAAAGTAGTGTATTTTTGGAGGATCCGACACGGGTGCGACAACATTTTTGAGAGT	193	213	+ [Positive strand]	3	21	94	178	271	((((((.(((((((<<<-<<-<<<<<<<<<<<<<<(((((((((((...))))))))))))))))))))))))).)).))))))))))))))))	1	-58.4	-62.1277	44.6808	-1	-1	0.009901
scaffold382512 12.7	benth-B2353_1_278_21_6_NA	NO		GGGCTACTCTCTATTGGCATG	NO	ATAGTGATAGGGCTACTCTCTATTGGCATGCAGTTAATTATATATATTTTCAGCTGACACGCCAAAGGAGAGCTGCCCTATTACTGT	1961	1981	- [Negative strand]	50	21	87	1903	1989	(((((((((<<<<--<<<<<<-<<<<<-<<(((((.(..((....))..).))))).)).))))).))))))..)))))))))))))	6	-43.2	-49.6552	40.2299	-1	-1	0.009901
scaffold385795 12.4	benth-B932_1_19_20_2_NA	NO		TCTTATGAATGATGAAGGCT	NO	GAAGCCTTCTCATTTGTTGGGCTCCAGTGGCATCGCGTGTGATCATCTTTCTTATGAATGATGAAGGCTTT	1084	1103	- [Negative strand]	3	20	71	1081	1151	((((((((((((((..(.(((.....((.((((...)))).))......>>>->-->>>>>->>>>>>>))	2	-22.2	-31.2676	45.0704	-1	-1	0.019802
scaffold385490 12.9	benth-B1457_1_369_22_1_NA	NO		TTTCACGCTGGCACGATACCGA	NO	TGACCTGAGTGAGCTTTTCACGCTGGCACGATACCGAGATCGAAACTGGTTCGTTGAACCTTTAGTTTTGGTGTCTGCCAACCTGAAAAGTTCACTTGGTGGTCA	5309	5330	+ [Positive strand]	15	22	105	5293	5397	(((((.(((((((((<<<<<-<-<<<<<-<<<<<<<<(((..((...(((((...)))))))..)))))))))))))))).).))))))))))))))...)))))	1	-53.5	-50.9524	47.6191	-1	-1	0.009901
scaffold384159 13.2	benth-B53_4_567_22_13_NA	NO		TAGAACTCCCGTAAAATATGCG	NO	ACTCCTGTAAAATATGCGAGAGTTCCAGCATAATTATGCTTGAACTCCCATAAAATTTGCGGAAGTTCCAGCATAGTTTTACTAGAACTCCCGTAAAATATGCGTGAGTTCAAGCATACATCTGCTGGAACTCCCGTAAATTTTGCGGGTGT	4258	4279	- [Negative strand]	46	22	152	4209	4360	((.((((((((((.((((.(((((((((((....((((((((((((((((((...(((((((.(((((.((..........)>->>>>>->>>>>>>->>>>->.)))))))))))))....))))))))))).)))).)))))))))).))	13	-74.8	-49.2105	40.7895	-1	-1	0.009901
scaffold386025 13.5	benth-B179_2_436_22_2_NA	NO		TTTCTCTTTGACACAGTGCCGA	NO	CGACCTCTTAATCTCTCTTTCTCTTTGACACAGTGCCGAAGTCAACCTGGTTCGTTGGAGTCGTATTGTTCGGCATTTGTCATCGATAAAAAGAGACGTGGAGGTCG	1458	1479	+ [Positive strand]	8	22	107	1440	1546	((((((((...(((((.<<<-<<--<<<<<-<<<<<<<<(..(((..((..((....))..))..)))))))))))))))))..)).))).)))))...))))))))	2	-44.8	-41.8692	46.729	-1	-1	0.009901
scaffold386485 13.8	benth-B1181_1_140_21_1_NA	NO		AATCACATCTGTGCACCTGGT	NO	AATGCGCTGGGTGCACCGATGTGATTGGCGCTTTTTTTTTGTGAGAAGAAAAAGAAATGCACCAATCACATCTGTGCACCTGGTGCATT	3194	3214	+ [Positive strand]	5	21	89	3130	3218	(((((((..(((((((.(((((((((((.(((((((((((.(....).))))))))).)).))>>>>>>>>>->>>>>>>-->>)))))	1	-55.3	-62.1348	44.9438	-1	-1	0.009901
scaffold38612 13.2	benth-B1511_1_13_21_1_NA	NO		TTGTACCATGTTTAGTTGATG	NO	GATTAAATTTGTACCATGTTTAGTTGATGGTACAAATCTATCTTGTGATACTCAAGATAAATTTGTTATCATCAACCAAACATGGTATAAATTTAATC	1507	1527	+ [Positive strand]	2	21	98	1498	1595	((((((((<<<<<<<<<<<<<-<<<<<<<((((((((.(((((((.......))))))).))))).)))))))))).)))))))))))))))))))))	1	-50	-51.0204	26.5306	-1	-1	0.009901
scaffold388705 12.7	benth-B1342_1_10_21_3_NA	NO		GGATCCCTTGAAGGAAAAGAC	NO	GTCTTTTCTTTCAAGGAGATCCAATCGGAACACATGCAAGTCTGGATCCCTTGAAGGAAAAGAC	4669	4689	- [Negative strand]	5	21	64	4668	4731	((((((((((((((((.((((((..(.............)..)>>>>>>>>>>>>>>>>>>>>>	3	-31.42	-49.0938	43.75	-1	-1	0.009901
scaffold388277 13.8	benth-B2179_1_167_22_2_NA	NO		TACAGGTGACTTGTAAATGTTT	NO	CTAGTTGTCAAAAGTTCGTACAGGTGACTTGTAAATGTTTTGCGACCTTCTAATATGATAACTGGCTAAACATTTACACTTACCTTGTATGAACTTTTGATTCTAG	5790	5811	+ [Positive strand]	18	22	106	5771	5876	((((..((((((((((((<<<<<<<<<--<<<<<<<<<<<.((.(...((......))....).)).))))))))))).))))).)))))))))))))))).))))	2	-44	-41.5094	33.9623	-1	-1	0.009901
scaffold38984 13.8	benth-B82_3_246_22_12_NA	NO		GGTGGTTAGGATACTCGGCTCT	NO	TCCGTTGTAGTCTAGGTGGTTAGGATACTCGGCTCTCACCCGAGAGACCCGGGTTCAAGTCCCGGCAACGGA	3944	3965	- [Negative strand]	220	22	72	3907	3978	((((((((......<<-<--<--<<-<<<<<<<<<<(....)))))..)))))))).)..))).))))))))	13	-27.7	-38.4722	58.3333	-1	-1	0.039604
scaffold40147 12.6	benth-B1003_1_10_21_2_NA	NO		CCTTGGACCTAGCTCAACCCC	NO	ATGAACCTTGGACCTAGCTCAACCCCAAAAGTTAGCTTATGAGTTGAGGATAGTCCAAGCCAT	16511	16531	+ [Positive strand]	3	21	63	16505	16567	(((..-<<<<<<<-<<-<<<<<<--<(.(((....))).)).))))))..))))))))).)))	2	-19.7	-31.2698	44.4444	-1	-1	0.009901
scaffold43209 12.6	benth-B423_1_2_22_1_NA	NO		CCACTTCGAATCGAGAGATTGT	NO	TACAACTTCTGGCTATGAAGAGGGGTTGCTCTGATGGTAAGCAACCCCCCACTTCGAATCGAGAGATTGTG	2174	2195	- [Negative strand]	2	22	71	2172	2242	(((((.((((.(...(((((.(((((((((.........)))))))))--->>>>>--->->>>>->>>>)	1	-25.9	-36.4789	49.2958	-1	-1	0.019802
scaffold44468 13.1	benth-B410_1_326_21_10_NA	NO		TTTTGAATGAGATGGACACCA	NO	GTGTCCATCTCATTCAAAACGTTTGGTAGCCAACCTTGTTGAATTGGTATGGTTTGGTTACCATACCAATTCATCAAGGTTGGCTACCAAACCTTTTGAATGAGATGGACAC	307	327	- [Negative strand]	15	21	112	308	419	(((((((((((((((((((.((((((((((((((((((.((((((((((((((......)))))))))))))).)))))))))))))))))).>>>>>>>>>>>>>>>>>>>	10	-87.2	-77.8571	41.0714	-1	-1	0.009901
scaffold46191 10.6	benth-B90_3_176_21_5_NA	NO		AATCTGGACCAATGTACGCCT	NO	GGCGGGTTATACATTTGGGTCGGGCGGGTTTAAACAATTTACTGGATGGGCTAATCTGGACCAATGTACGCCTGCC	827	847	- [Negative strand]	29	21	76	823	898	(((((((..((((((.((..((((..((((((..((......))..))))))-->>>>-->>>>>>>>->>>>)))	6	-29.9	-39.3421	51.3158	-1	-1	0.009901
scaffold46931 12.8	benth-B129_2_240_21_2_NA	NO		TCTGATCAAGTAAAGTGTAAT	NO	ATGGGCTTCTGTTTTTTTCTGATCAAGTAAAGTGTAATTTTATTGATTAAGGGAAAATATGAGTTTCCTATTTGTATAGAAGATTGGGTGTCTTTGCAGAGAATCATATGTTCCTGTTGATTCTCTGTTTTGTGGTGCACCTCTTGTATACGGGAGCTTTACCATTATCAGTAAGATTATACTTTACTTGATTAAAGAAAAAGAGAAGAAATCCAT	12964	12984	+ [Positive strand]	16	21	216	12946	13161	((((((((((.((((((<-<<<<<<<<<<<<<<<<<<<(((((((((...((........((((((((.....(((((.((((...(((((((..(((((((((((...........))))))))))).....)).))))))))).)))))))))))))..))...)))))))))))))))))))))))))))).))))))).)))))...)))))	2	-87.7	-40.6018	32.4074	-1	-1	0.009901
scaffold48961 10.1	benth-B1091_1_3_21_2_NA	NO		AATTGGAAACAGTCTCTCTGT	NO	CCTTTACTGAGCCGTTAGTCAATTGGAAACAGTCTCTCTGTTGTAGTATAGCAGTAGTTGTAGTTTGATAGTTGAATGATTTTTGTTGAATGGTAGATGAGGTTAGTAAAGG	4503	4523	- [Negative strand]	3	21	112	4431	4542	((((((((((.(((((..((<<<--<<<-<<-<<---<<<<((.(.((((((....)))))).).))))))..)).)).)))..)))))......)))).).))))))))))	2	-30.9	-27.5893	36.6071	-1	-1	0.009901
scaffold49954 12.8	benth-B2019_1_14_21_1_NA	NO		AAAACACACGATTAAAGTCCG	NO	GACCAAATTGGATTTTAATCGTGTGTTTTCACATTGAAAACACACGATTAAAGTCCGCTTTGGTC	24706	24726	- [Negative strand]	2	21	65	24697	24761	(((((((.((((((((((((((((((((((.....)>>>>>>>>>>>>>>>>>>>>>.)))))))	1	-41.2	-63.3846	36.9231	-1	-1	0.009901
scaffold56725 13.0	benth-B1095_1_2_21_1_NA	NO		CGACAGTGGCATGAAATGGGC	NO	GCTATCCGTTAAAAAATGCTCATTTCATGCCACTGCCGTTACACATTTGGCCCATCCATGCCATTATTGACTAACGGCAGTGGCATGGATGGGCCAAATAAAAATTGAGCCGTTAGTCTATAATATCATGGATGAGCCAAATGTGTAACGACAGTGGCATGAAATGGGCATTTTTTTAACGGATGAC	963	983	- [Negative strand]	2	21	187	944	1130	(.(((((((((((((((((((((((((((((((((.(((((((((((((((.((((((((..(((((.((((((((((..((((........))))............)))))))))).)))))..)))))))).)))))))))))))>>->>>>>>>>>>>>>>>>>>).)))))))))))))).)	1	-115.14	-61.5722	42.246	-1	-1	0.009901
scaffold6025 13.6	benth-B1727_1_7_22_1_NA	NO		CAGCACGGATTTGTCGAGGAGA	NO	AGCACGGATTTGTCGAGGAGATGATCGACTAATAGTAGATTCCATTGCATGTGTAGATTTTGATTTTTTTTTGGGCGATTTTGTGTT	10696	10717	- [Negative strand]	2	22	87	10629	10715	<<<<<<<<-<<<<<-<<<<<<.((((((((((((((((......)))).))).)))...)))))).)))))).))))).))))))))	1	-22.7	-26.092	36.7816	-1	-1	0.039604
scaffold60576 12.4	benth-B53_4_567_22_13_NA	NO		TAGAACTCCCGTAAAATATGCG	NO	GGAGTTCCAACATAATTATGCTTGAATTCCCGTAAAATTTGCGCGAGTTCCAGCAAAGTTATTCTAGAACTCCCGTAAAATATGCGGGATTCAATCATAGTTATGCTGGAACTCC	3934	3955	+ [Positive strand]	46	22	115	3869	3983	(((((((((.((((((((((.((((((.((((((.(.((((((.((((((.((.((.....)))>->>>>>>->>>>>>->->>>>)))))))).)))))))))).)))))))))	13	-55.9	-48.6087	40	-1	-1	0.009901
scaffold64533 12.1	benth-B646_1_4856_22_1_NA	NO		TTCCCGACTCCCCCCATACCAC	NO	GGGAGCTGTTGGGGTGGGGGGCGTGGGAAGATTTCATCTTTACTTTTCCTGCGAAGGAAATATAAGAATTTGGCATCTTCCCGACTCCCCCCATACCACTGGCTTCC	3090	3111	+ [Positive strand]	119	22	107	3012	3118	(((((((..(((..(((((((.((((((((((.(((((((....((((((....))))))...))))...))).)))>>>>>->>->>>>>>>-->>>-.)))))))	1	-58.1	-54.2991	52.3364	-1	-1	0.009901
scaffold69031 9.7	benth-B1017_1_7_22_3_NA	NO		CACGTCTGCCTGGGCGTCACAC	NO	GGCTGAGGGCACGTCTGCCTGGGCGTCACACATCGCGTCGCCCCTGCACACCGTGCCCATTCTCATGCT	2933	2954	- [Negative strand]	7	22	69	2894	2962	(((((((((<<<<--<<<--<<<<<-<-<--...).).)))))..)))...)))))))....))).)))	5	-30.9	-44.7826	66.6667	-1	-1	0.019802
scaffold70160 13.1	benth-B772_1_3_20_1_NA	NO		CACCTGAACCTAAAAACTCT	NO	ACCCCAGAATCTAAAAAGCCACCTGAACCTAAAAACTCTATCAACCAAAAAGACCACACACCCACAAATATCATGATGAGCCCTTCAAGTTCCAGTCACTCCCAAGATTTGGGTGTGTGGTCTTTTTGGTTAATAGAGTTTTAGGTTCTTGTGGCTTATTGGATTCTGGGGT	685	704	+ [Positive strand]	3	20	172	665	836	((((((((((((((.((((<<<--<<<<<<<<<<-<<<<((.((((((((((((((((((((((.........((((((((.......))))..))))...........)))))))))))))))))))))).))))))))))))))))..))))))).))))))))))))))	1	-100.25	-58.2849	41.8605	-1	-1	0.009901
scaffold72968 12.7	benth-B53_4_567_22_13_NA	NO		TAGAACTCCCGTAAAATATGCG	NO	GAACTCCCGTAAAATATGCGGGAGTTCCAGCATAGTTATCCTGGAACTCCTGTAAAATTTACGGGAGTTC	2563	2584	- [Negative strand]	46	22	70	2512	2581	<<<<<<<<<<<<<-<-<<<<((((((((((.((....)).)))))))))))))).).)))))))))))))	13	-43.6	-62.2857	44.2857	-1	-1	0.009901
scaffold74091 13.7	benth-B1522_1_18_20_1_NA	NO		TCTTCGCCTTCTCGGATTAC	NO	AATTCGAAGAAGGCGAAGACCAACTCCCTGTCGATACTGACTCAGTTGGTCTTCGCCTTCTCGGATT	7285	7304	- [Negative strand]	3	20	67	7286	7352	(((((((.(((((((((((((((((....((((....))))..))))))>>>>>>>>>>>>>>>>>>	1	-40.4	-60.2985	49.2537	-1	-1	0.009901
scaffold75257 12.6	benth-B726_1_16_21_1_NA	NO		CACATCCGTCTAACTAAGGGC	NO	TCTGCCCTTAGTTAGACGGAGGTGTCACGTGGCATCCATTCGTGCAACCACATGGCACATATGAGACGATGCCACGTGGCACATCCGTCTAACTAAGGGCAGA	1513	1533	- [Negative strand]	3	21	103	1509	1611	((((((((((((((((((((.((((((((((((((((((..((((.........))))..)))....))))))))))))>>>->>>>>>>>>>>>>>>>>)))	1	-73	-70.8738	53.3981	-1	-1	0.009901
scaffold76631 12.6	benth-B1839_1_72_21_1_NA	NO		TCAATTAAAGTCTGTTCGACC	NO	TTGGGGTCTAACAGACCTTAATCGAGGTGTTCTTAATTGAGAACACTTCAATTAAAGTCTGTTCGACCTCAA	13736	13756	- [Negative strand]	8	21	72	13731	13802	((((((((.(((((((.(((((.(((((((((((....)))))))))>>->>>>>->>>>>>>->>>>))))	1	-40.1	-55.6944	38.8889	-1	-1	0.009901
scaffold81427 12.4	benth-B763_1_4_22_1_NA	NO		TCATTTAACACTTTGGTTTCAG	NO	GCATCATTTAACACTTTGGTTTCAGGGCTTGCATTTGGAGCCTATGACCGAAAGTGTTAAGATGT	3911	3932	+ [Positive strand]	2	22	65	3907	3971	(((<<--<<<<<<<<<<<<<<---<(((((.......))))))..)))).)))))))))))))))	1	-26.5	-40.7692	41.5385	-1	-1	0.009901
scaffold81797 14.3	benth-B1881_1_2_22_1_NA	NO		AGAAATCTTTGTCTTCTAGCCG	NO	GAAATCTTTGTCTTCTAGCCGTAGGGAACTTCATTGGGCCCCATCTTTACATGGCTGGTGCAGAGATTCC	748	769	+ [Positive strand]	2	22	70	748	817	<-<<<<<<<<<---<<<<<<<(.(((..(......)..))).........)))))))).))))))))).)	1	-23.8	-34	48.5714	-1	-1	0.029703
scaffold83507 12.2	benth-B119_3_13817_21_7_NA	NO		TTGTCAGGCTTGTGATTCTCC	NO	TTATTTTCTTGTTATGCGGCAGAATTACAAATTTGACAAATATATTTTGCAGAGTCACGGGTTTCTTTTAATAAAAGTTCTTCTTTCTTAAAAAAGACATGTTCTCTCCGTTTTTGGAAAGTGACATATTTGTCAGGCTTGTGATTCTCCTTCAATGACACAGAAAATGA	481	501	+ [Positive strand]	206	21	170	351	520	(((((((((((((((..((.((((((((((.((((((((((((..........(((((..((((.((((((..((((.....)))).)))))).))))........((((....))))..)))))))))>>>>>>>>->>>>>>>>>>>>....)))))).)))))))))	7	-50.3	-29.5882	31.7647	-1	-1	0.009901
scaffold86086 11.1	benth-B82_3_246_22_12_NA	NO		GGTGGTTAGGATACTCGGCTCT	NO	TCCGTTGTAGTCTAGGTGGTTAGGATACTCGGCTCTCACCCAAGAGACCCGGGTTCAAGTACCGGCAACGGA	5620	5641	- [Negative strand]	220	22	72	5583	5654	((((((((......<<<<-<---<<-<<<<<<-<<<(......)))).)))))))).).)))).))))))))	13	-29.6	-41.1111	55.5556	-1	-1	0.009901
scaffold88221 12.4	benth-B458_1_19_21_1_NA	NO		TATTGGGTTTTCTTTTTCACC	NO	TTTCTGGTGGAAGAGAAAACCCAACAGGTTTTAGATGTATTTGTAGCATAAGTTTTAAGGGTTAAGACCCTTTTCCAAAACCTATTGGGTTTTCTTTTTCACCAGAAA	23680	23700	+ [Positive strand]	2	21	108	23597	23704	((((((((((((((((((((((((.(((((((..((((.......)))).......((((((....))))))....))))))>->>>>>>>>>>>>>>>>>>>)))))	1	-52.1	-48.2407	35.1852	-1	-1	0.009901
scaffold8945 12.1	benth-B1_14_18433_21_15_NA	NO		TTAATGCTAGTTTTGGATCCG	NO	GAGCGGGTTCAAGACTCGCGTTAAATAATTGATCTAGCCAAGAACATTTTATTAATGCTAGTTTTGGATCCGTTC	905	925	+ [Positive strand]	257	21	75	853	927	((((((((((((((((.(((((((.(((.((.(((.....))).))..)))>>>>>>>->>>>>>>>>>>>>)))	15	-31.5	-42	38.6667	-1	-1	0.009901
scaffold88556 13.6	benth-B1948_1_3_21_1_NA	NO		TTGACAGAAGATAAAGAGCAC	NO	GAGGCAGCGAGAGATGTTGTTGACAGAAGATAAAGAGCACAGATAATGAAGTGCATGAAAATTGTCTGCACCTCACTCCTTTGTGCTCTTTATTCTTCTGTCATCATCCTCAGCTCCCTT	1213	1233	+ [Positive strand]	2	21	120	1193	1312	((((.((((((.((((...-<<<<<<<<<<<<<<<<<<<<(((...(((.(((((.((......))))))).)))....))))))))))))).)))))))))).))))))).))).))))	1	-39.6	-33	43.3333	-1	-1	0.009901
scaffold90080 12.8	benth-B253_2_13002_21_2_NA	NO		TAGGACCATATTCACTATTTG	NO	ACAGTTTAGGACCATATTCACTATTTGATGATTAACAAAAGGTGATCATCACGTTTTACTCTTTGAGCAGGTAGTGAAAATGGTTCTAAATTGT	15662	15682	- [Negative strand]	384	21	94	15594	15687	((((((<<<<<<<<<-<<<<<<<<-<<(((((((.(....).))))))))).((((........))))..)))))))).)))))))))))))))	2	-38.3	-40.7447	32.9787	-1	-1	0.009901
scaffold90092 12.6	benth-B1487_1_551_21_2_NA	NO		TATGTTCTCAGGTCGCCCCTG	NO	ATAGGGGCAACCTAAGATCATATGTATCATATTTTTTATTTTTGATAATTTTCGTAATTGTGATATATATGTTCTCAGGTCGCCCCTGT	1621	1641	- [Negative strand]	188	21	89	1619	1707	((((((((.((((.(((.(((((((((((((....((((....((......)))))).)))))))))>>>>->>>->>>>->>>>>>>)	2	-37.2	-41.7978	31.4607	-1	-1	0.009901
scaffold90419 11.6	benth-B1545_1_343_20_4_NA	NO		TGGTAGACGTAGGATTTGAA	NO	GATGGAATTCGGATTAATGGTAGACGTAGGATTTGAAGACTATAAATCCTAGTCTTCCATTTGTCTTAGAACCATC	8031	8050	- [Negative strand]	9	20	76	7991	8066	(((((..((.((((.((<<<-<<<<-<<<<<<<<<--.....))))))))))))).))))).)))).))..)))))	4	-28.1	-36.9737	36.8421	-1	-1	0.019802
scaffold91095 12.4	benth-B2238_1_8_21_4_NA	NO		TTATGTACGAACTTCAGCATA	NO	ACCGGTCCAGTATAATATACGAGAGTTCTGGTGCATTTATGTACGAACTTCAGCATATTATACTGGATCGGT	25170	25190	- [Negative strand]	6	21	72	25154	25225	((((((((((((((((((.(..((((((..(((((.--->>>>>>>>>>>-->->>>)))))))))))))))	4	-37.4	-51.9444	40.2778	-1	-1	0.009901
scaffold9386 11.1	benth-B293_1_871_21_1_NA	NO		TCGACCCATGGATCAGCCATT	NO	GCATAAGTGGCTGATTTCACGGCTCGAACCCGTGACCTATAGGTCAAGCCATGCGATCTATAGGTTACAAGTTCGACCCATGGATCAGCCATTGATGC	81	101	- [Negative strand]	2	21	98	75	172	((((.(((((((((((.((.((.((((((..((((((((((((((.........))))))))))))))..))>>>>->>->>>>>>>>>>>>>.))))	1	-52.7	-53.7755	50	-1	-1	0.009901
scaffold95597 12.5	benth-B2238_1_8_21_4_NA	NO		TTATGTACGAACTTCAGCATA	NO	ATCGATCCAGTATAATATACAAGAGTTCTGGTGCATTTATGTACGAACTTCAGCATATTATGCTGGACCGGT	8108	8128	- [Negative strand]	6	21	72	8092	8163	((((.(((((((((((((.(..((((((..(((((.--->>>>>>>>>>>-->->>>)))))))))).))))	4	-29.8	-41.3889	38.8889	-1	-1	0.009901
scaffold9784 12.2	benth-B1466_1_50_21_1_NA	NO		TGAAAACACACTGTTAGGGTC	NO	GATCGTAATAGGCCATAATCGTGTGTTTATGCATGAAAACACACTGTTAGGGTCTATTTCGGTC	4114	4134	+ [Positive strand]	2	21	64	4080	4143	(((((.((((((((.((((.((((((((.....--->>>>>>>>->>>>->>>>)))).)))))	1	-28.2	-44.0625	40.625	-1	-1	0.009901
scaffold99842 11.9	benth-B1343_1_2_21_1_NA	NO		GTTTGGGTCGATTCAGATTGT	NO	GGGCAGGTGGGCGGTTTAAAGAATAGGGTTTGGGTCGATTCAGATTGTAATTGGGTCGGGGTAATTGGGTTTAATTTGGGGGTCGAATTCAGGCTGTAATTGAAATGCAATTGGGGCTAGATTTTAAATGAGTCCGCAACCT	1474	1494	- [Negative strand]	2	21	142	1379	1520	(((...((((((.((((((((....((<<<<<<-<<---<<<<<<<<-((((.(((.......))).)))))))))))))).)))))))).((((.((((((.....)))))).))))...))))))))..))))))..)))	1	-40.1	-28.2394	45.0704	-1	-1	0.009901

## Sheet: Table S2
Table S2. Normalised weighted sequencing counts for candidate miRNAs
		Leaf			Stem			Root
Name	Sequence	normalised weighted count +P	normalised weighted count -P	Normalised -P/+P	normalised weighted count +P	normalised weighted count -P	Normalised -P/+P	normalised weighted count +P	normalised weighted count -P	Normalised -P/+P
miR01	UCAAACGAGGAAAGGCUUACGG	768.88	340.11	0.442345	26.66	97.43	3.65454	9.61	4.07	0.423517
miR6147	UGACAUCUUCAAAACCCACUA	14.06	88.69	6.30797	26.32	10.46	0.397416	21.84	44.05	2.01694
miR399-2	UGCCAAAGAAGAUUUGCCCCG	1	56.44	56.44	1	22.56	22.56	1	105.03	105.03
miR399-3	UGCCAAAGGAGAAUUGUCCUG	1	197.08	197.08	0.34	19.94	58.6471	1	33.88	33.88
miR399-5	UGCCAAAGGAGAGCUGCCCUG	27.26	155.28	5.69626	9.11	52.64	5.77827	5.53	118.92	21.5045
miR827	UUAGAUGAACAUCAACAAACA	1.7	54.05	31.7941	0.34	8.17	24.0294	1	38.62	38.62
miR482	UUUCCAAUUCCACCCAUUCCUA	4769.16	3981.94	0.834935	673.95	2013.9	2.9882	425.69	323.57	0.760107
miR827*	UUUGUUGAUGGUCAUCUAUUC	10.65	193.8	18.1972	1	18.31	18.31	0.87	68.78	79.0575
miR09	GAUUCAGGACUUGCAUUAAAU	8.95	53.45	5.97207	13.16	5.23	0.397416	2.62	36.25	13.8359
miR399-2*	GGGCUACUCUCUAUUGGCAUG	1	55.54	55.54	0.34	7.52	22.1176	1	15.59	15.59
miR11	UGCAAGGGCCUGGCGCACCC	51.12	200.07	3.91373	215.65	311.89	1.44628	62.02	169.75	2.73702
miR12	UUCUAUAUUGGUCGGACUCCU	6.82	62.11	9.10704	4.39	31.06	7.07517	13.1	38.62	2.94809

## Sheet: Table S3
Table S3. Computationally predicted miRNA targets in N. benthamiana
miRNA ID*	Nearest homologue	miRNA Sequence	miRNA Length	Expect**	Predicted Inhibition Type	Target Transcript	Target Accession***	Cleavage validation by 5' RACE
B201_2_802950_21_4_mir166	Sly-miR166	UCGGACCAGGCUUCAUUCCUC	21	1.5	Cleavage	Homeobox-leucine zipper protein ATHB-15 (probable)	Nbv5.1tr6207457	Yes
B326_1_154_20_1_NA	Ath-miR2111a-5p	UAAUCUGUAUCCUGAGGUUU	20	0.5	Cleavage	F-box/kelch-repeat protein At3g27150 (probable)	Nbv5.1tr6369583	Yes
B1461_1_95_20_1_NA				2
B97_3_848_21_3_mir319	Sly-miR319	UUGGACUGAAGGGAGCUCCUU	21	2.5	Cleavage	Transcription factor TCP2 (probable)	Nbv5.1tr6276000	No
				1.5		Transcription factor GAMYB (probable)	Nbv5.1tr6266591	Yes
B1569_1_1026_21_2_mir398	Nta-miR398	UGUGUUCUCAGGUCGCCCCUG	21	4	Cleavage	Superoxide dismutase [Cu-Zn] (similar to)	Nbv5.1tr6233164	Yes
				3		Metallothionein-like protein type 2 (probable)	Nbv5tr6236019	No
				4		Blue copper protein (probable)	Nbv5.1tr6201905	Yes
				5		Copper chaperone for superoxide dismutase (probable)	Nbv5.1tr62019054	No
B234_2_890_21_2_mir408	Nta-miR408	UGCACUGCCUCUUCCCUGGCU	21	1.5	Cleavage	Uclacyanin-2(probable)	Nbv5.1tr6213892	No
B1810_1_82823_22_1_mir482	Nta-miR482a	UUUCCAAUUCCACCCAUUCCUA	22	4	Cleavage	Not determined by homology or low homology during annotation	Nbv5.1tr6240771	Yes
		UUUCCAAUUCCACCCAUUCCUA		4.5	Cleavage	FAS-associated factor 2 (probable)	Nbv5.1tr6338215	No
B1810_1_82823_22_1_mir482	Nta-miR482a	UUUCCAAUUCCACCCAUUCCUA	22	4	Translation	Putative late blight resistance protein homolog R1B-16 (probable)	Nbv5.1tr6246473	Yes
B246_2_947_21_2_NA	Nta-miR6147	UGACAUCUUCAAAACCCACUA	21	4.5	Cleavage (Site 1)
				2.5	Cleavage (Site 2)
M00700_miR827	Nta-miR827	UUAGAUGAACAUCAACAAACA	21	1	Translation	SPX domain-containing membrane protein At4g22990 (probable)	Nbv5.1tr6246376	No
M00186_NA	Nta-miR827-star	UUUGUUGAUGGUCAUCUAUUC	21	1.5	Cleavage	not determined by homology or low homology during annotation	Nbv5.1tr6233800	No
				2	Cleavage	Ethylene-responsive transcription factor ERF022 (probable)	Nbv5.1tr6203942	No
B233_2_361_21_3_NA (miR09)	NA	GAUUCAGGACUUGCAUUAAAU	21	3	Cleavage	Probable Transcription factor SPEECHLESS (AtbHLH98)	Nbv3K585717660	No
B2353_1_278_21_6_NA (miR399-2*)	Stu-miR399-5p (star)	GGGCUACUCUCUAUUGGCAUG	21	3	Translation	Kinesin-related protein 11 (similar to)	Nbv5.1tr6218749	No
B1556_1_488_21_1_NA (miR12)	NA	UUCUAUAUUGGUCGGACUCCU	21	4	Cleavage	LRR receptor-like serine/threonine-protein kinase GSO1 (probable)	Nbv5.1tr6237973	No
B2102_1_6225_22_1_NA	Stu-miR8036	UUUGUCUUUCCGAUGCCUCCCA	22	2.5	Translation	Disease resistance RPP8-like protein 3 (probable)	Nbv5.1tr6218758	No
*miRNA ID from Nicotiana benthamiana small RNA sequencing
**psRNA Target Finder Expectation score ranges from 1-5, with a lower value indicating a better miRNA-target match
***Target Accession ID from Nicotiana benthamiana transcriptome v.5.1 (http://www.benthhome.com)

## Sheet: Table S4
Table S4. Top targets of N. benthamiana miRNAs predicted through degradome sequencing
miRNA ID	miRNA sequence	Nearest Homologue	Sequence length	Degradome Read Number*	Degradome Category^	Transcript Annotation**
benth-B484_1_260_21_1_NA	UUGAGCCGCGCCAAUAUCACG	miR171	21	4	0	Scarecrow-like protein 6 (AtSCL6)*
				2	2	Serine/arginine repetitive matrix protein 3
				2	2	Scarecrow-like protein 15 (AtSCL15)*
benth-B272_1_1564_20_1_NA	AUUGGACUGAAGGGAGCUCC	miR319	20	2	3	Protein patched homolog 2 (PTC2)
				2	3	Protein TIC 62, chloroplastic (PsTIC62), Precursor
				1	4	Basic 7S globulin low kDa subunit, Precursor
benth-B1487_1_551_21_2_NA	UAUGUUCUCAGGUCGCCCCUG	miR398	21	31	0	Copper chaperone for superoxide dismutase*
				2	3	Metallothionein-like protein type 2 B
				1	4	Superoxide dismutase [Cu-Zn], chloroplastic*
				1	4	Superoxide dismutase [Cu-Zn]*
				1	4	Blue copper protein (AtBCB)*
benth-B2353_1_278_21_6_NA	GGGCUACUCUCUAUUGGCAUG	miR399	21	1	4	DNA-binding protein SMUBP-2 (AEP)
				1	4	Glucan endo-1,3-beta-glucosidase, basic vacuolar isoform GLB ((1->3)-beta-glucanase), Precursor
benth-B29_6_545_21_6_mir399	UGCCAAAGAAGAUUUGCCCCG			1	4	60S ribosomal protein L19-2
benth-B1461_1_95_20_1_NA	UAAUCUACAUCCUGAGGUUU	miR2111	20	2	0	Bromodomain and PHD finger-containing protein 3
benth-B326_1_154_20_1_NA	UAAUCUGUAUCCUGAGGUUU			2	2	E3 ubiquitin-protein ligase At1g63170
				1	4	F-box protein At5g07610*
benth-B646_1_4856_22_1_NA	UUCCCGACUCCCCCCAUACCAC	miR482	22	1	4	Homeobox protein HOY1
				1	4	FAS-associated factor 2
				1	4	CBL-interacting serine/threonine-protein kinase 7 (AtSR2)
				1	4	Bifunctional endo-1,4-beta-xylanase xylA, Precursor
benth-B1_14_18433_21_15_NA	UUAAUGCUAGUUUUGGAUCCG	NA	21	1	4	Vignain, Precursor
benth-B1181_1_140_21_1_NA	AAUCACAUCUGUGCACCUGGU	NA	21	1	4	Zinc finger CCCH domain-containing protein 13 (OsC3H13)
benth-B119_3_13817_21_7_NA	UUGUCAGGCUUGUGAUUCUCC	NA	21	3	1	Arginine/serine-rich coiled-coil protein 2
				1	4	Protein ROS1
benth-B1280_1_566_21_1_NA	UCACCUGAUUGUUUUGAUAUU	NA	21	1	4	Branchpoint-bridging protein
				1	4	L-ascorbate oxidase homolog, Precursor
				1	4	Luminal-binding protein 5 (BiP 5), Precursor
benth-B1367_1_2371_22_1_NA	UUUCCUAUGCCACCCAUUCCUG	NA	22	2	1	Mucin-4 beta chain, Precursor
benth-B1457_1_369_22_1_NA	UUUCACGCUGGCACGAUACCGA	NA	22	5	3	Heme A synthase (HAS)
benth-B1692_1_122_20_1_NA	UUCAUCAGAAAAUUGUUUUC	NA	20	1	4	5-methyltetrahydropteroyltriglutamate--homocysteine methyltransferase
				1	4	Adenosylhomocysteinase
				1	4	Agamous-like MADS-box protein AGL27
benth-B1707_1_4946_21_1_NA	UCUAUGUUGCUCGGUUCCUUC	NA	21	2	0	E3 ubiquitin-protein ligase At3g02290
				3	2	hypothetical protein
				1	4	Centrosomal protein of 85 kDa
				1	4	Pre-mRNA-processing factor 40 homolog A (FBP-11)
benth-B179_2_436_22_2_NA	UUUCUCUUUGACACAGUGCCGA	NA	22	1	4	Disease resistance protein RGA2
				1	4	Uncharacterized protein ORF91
benth-B2176_1_4991_21_1_NA	UCAACUAGGAUCCAUUUUGAC	NA	21	1	4	Copper-transporting ATPase RAN1
benth-B233_2_361_21_3_NA	GAUUCAGGACUUGCAUUAAAU	NA	21	1	4	Probable protein phosphatase 2C 60 (OsPP2C60)
				1	4	Protein ycf2
benth-B293_1_871_21_1_NA	UCGACCCAUGGAUCAGCCAUU	NA	21	1	4	Chlorophyll a-b binding protein 6A, chloroplastic, Precursor
benth-B410_1_326_21_10_NA	UUUUGAAUGAGAUGGACACCA	NA	21	1	4	Heat shock cognate 70 kDa protein 2
				1	4	Probable UDP-N-acetylglucosamine pyrophosphorylase
				1	4	Peptide chain release factor 1 (RF-1)
benth-B585_1_1298_21_1_NA	UCUCUUUCUUGUUCUGACGGC	NA	21	2	3	DNA-3-methyladenine glycosylase 1
				12	3	TRAF2 and NCK-interacting protein kinase
				1	4	40S ribosomal protein S3a
				1	4	60S ribosomal protein L17-1
				1	4	BEL1-like homeodomain protein 1 (BEL1-like protein 1)
benth-B896_1_8057_21_1_NA	UUGGAGGAACCGAUAGGCACC	NA	21	1	4	Filament-like plant protein 6 (AtFPP6)
benth-B90_3_176_21_5_NA	AAUCUGGACCAAUGUACGCCU	NA	21	1	4	Programmed cell death protein 4
benth-B946_1_113_21_3_NA	UAAGAACACUCGAUUAAGGUC	NA	21	2	0	SPOC domain-containing protein 1
				1	4	Receptor-like protein kinase BRI1-like 3, Precursor
				1	4	Vesicle-associated membrane protein 711 (AtVAMP711)
^Degradome read category value is lowest for higher-reliability target predictions and highest for least reliable target predictions
*Lowest degradome category and highest read number out of all samples is listed
** Asterisk indicates conserved target
